# Supplementary material for: Epigenome-wide association study of diabetic chronic kidney disease progression in the Korean population: the KNOW-CKD study
Source: Sci Rep. 2023 May 20;13:8175. doi: 10.1038/s41598-023-35485-x (PMC10199928; doi:10.1038/s41598-023-35485-x)
Supplement: Supplementary file 3 — Supplementary Table 2. [file 41598_2023_35485_MOESM3_ESM.xlsx]

## Sheet: Sheet1
Supplementary Table 2. Summary statistics of epigenome-wide association study for the progression of diabetic chrnoic kidney disease
CpGs	Chr	Position	Gene	Feature	cgi	ΔM-value1	P-value1	FDR1	ΔM-value2	P-value2	FDR2	ΔM-value3	P-value3	FDR3
cg08106205	1	2062664	PRKCZ	5'UTR	shore	-0.0759575	0.000298458	0.0309403	-0.0721439	0.000674192	0.0559118	-0.00790382	0.000467709	0.04505
cg13983912	1	3667833	CCDC27	TSS1500	shelf	0.115245	6.37697e-06	0.00283733	0.113255	1.28311e-05	0.00481621	0.0185376	8.12182e-06	0.00379301
cg21149582	1	10532838	DFFA	TSS1500	shore	0.124133	0.000246016	0.0273343	0.119857	0.000521604	0.0474323	0.00509852	0.00073434	0.0596149
cg11949866	1	10754891	CASZ1	5'UTR	shore	-0.143664	1.91681e-07	0.000564751	-0.144082	2.13119e-07	0.000733326	-0.0161051	1.45531e-07	0.000591823
cg16681977	1	11332969	UBIAD1	TSS1500	shore	-0.207887	5.07978e-05	0.00987111	-0.202003	9.85323e-05	0.0165811	-0.0284832	0.000150805	0.0220084
cg15800786	1	11333210	UBIAD1	TSS200	shore	-0.245083	0.000291022	0.0303942	-0.224112	0.00083908	0.0639055	-0.0107527	0.00163707	0.0967456
cg09454475	1	11994620	PLOD1	TSS200	shore	-0.155562	0.000187425	0.022899	-0.154964	0.000263877	0.0309439	-0.0176794	0.000407475	0.0412501
cg12615843	1	12081563	MIIP	5'UTR	shore	0.106602	7.28521e-05	0.012331	0.10625	9.63054e-05	0.0163239	0.0168958	0.000105347	0.0176184
cg19306948	1	17308206	MFAP2	TSS1500	shore	0.103458	5.27208e-05	0.0101195	0.104776	5.01765e-05	0.0108759	0.017058	3.90141e-05	0.00962022
cg03227570	1	17766306	RCC2	TSS1500	shore	-0.111706	3.56746e-05	0.00787171	-0.11318	3.83757e-05	0.00926621	-0.0148832	4.36107e-05	0.0102517
cg11888066	1	19811245	CAPZB	TSS200	shore	-0.153409	0.000310293	0.0316861	-0.152804	0.000340772	0.0365182	-0.00534444	0.00115754	0.0787343
cg20993090	1	20127495	TMCO4	TSS1500	shore	0.129689	0.000127728	0.0178133	0.130011	0.000155615	0.0221022	0.019051	0.00021253	0.0273026
cg09996212	1	23671499	HNRNPR	TSS1500	shore	0.0825986	0.000512816	0.0438969	0.0876503	0.000256083	0.0303382	0.00270964	0.000675978	0.056574
cg20131023	1	23810714	ASAP3	1stExon	shore	-0.245216	0.000260488	0.0283797	-0.243486	0.000362929	0.0379042	-0.0153363	0.000423838	0.0422903
cg14499653	1	24740357	STPG1	TSS200	shore	-0.14567	3.07246e-05	0.00716205	-0.146641	3.6647e-05	0.00901375	-0.0123009	3.66911e-05	0.00922702
cg08246520	1	25943862	MAN1C1	TSS200	shore	-0.216267	1.47209e-05	0.00458666	-0.2097	3.17471e-05	0.00821459	-0.0109314	8.87443e-05	0.0158382
cg09254142	1	25943891	MAN1C1	TSS200	shore	-0.165301	0.000231943	0.0263183	-0.178326	8.03878e-05	0.0146355	-0.0103923	0.000112752	0.0182954
cg13857440	1	28879216	TRNAU1AP	TSS1500	shore	-0.124846	0.000550502	0.0458382	-0.128175	0.000475739	0.0447925	-0.0049255	0.000962504	0.0704302
cg08822537	1	33004728	ZBTB8A	TSS200	shore	0.175407	2.84396e-06	0.0018432	0.175351	2.57887e-06	0.00208686	0.0146337	2.83004e-06	0.00218038
cg00956639	1	35659678	SFPQ	TSS1500	shore	0.0831044	0.000114578	0.0166349	0.0802185	0.000234251	0.02862	0.0138709	0.000192558	0.0256525
cg13134448	1	36689477	THRAP3	TSS1500	shore	-0.170284	6.81256e-06	0.00293949	-0.166762	1.52201e-05	0.00530352	-0.0121934	3.55472e-05	0.00902157
cg08867767	1	39342651	GJA9	5'UTR	shelf	0.0940481	4.33246e-06	0.00226693	0.0963636	3.9116e-06	0.00256264	0.0166396	2.32147e-06	0.00196129
cg06790069	1	40203513	PPIE	TSS1500	shore	0.319141	4.10526e-05	0.00863611	0.319971	5.10665e-05	0.0109843	0.0488248	0.000108132	0.0178596
cg00281333	1	40203613	PPIE	TSS1500	shore	0.130592	0.000179939	0.0223285	0.139223	7.01458e-05	0.0134313	0.0241713	4.15766e-05	0.00992759
cg02971470	1	40203623	PPIE	TSS1500	shore	0.133323	4.8125e-05	0.00954068	0.133967	5.66305e-05	0.0117866	0.0181564	9.71768e-05	0.0167798
cg08394377	1	41132022	RIMS3	TSS1500	shore	-0.124789	0.000328428	0.03283	-0.119763	0.00046205	0.0439368	-0.0195895	0.000454311	0.0442831
cg06466098	1	47778990	STIL	5'UTR	shore	-0.132551	0.000353035	0.0343948	-0.131348	0.00045682	0.0436023	-0.021057	0.000324374	0.035592
cg26366304	1	47902310	FOXD2	1stExon	shore	-0.201895	1.03172e-06	0.00109576	-0.209229	4.91113e-07	0.000922145	-0.016167	4.76891e-07	0.000883889
cg14279121	1	52194898	OSBPL9	TSS1500	shore	-0.324914	3.22229e-06	0.00195933	-0.324095	4.79457e-06	0.00281981	-0.0235281	1.49427e-05	0.00534786
cg04682580	1	53016396	ZCCHC11	5'UTR	shore	0.130603	0.000214086	0.0249968	0.135738	0.000139667	0.0206401	0.0194932	0.000136729	0.0207169
cg03151856	1	53925055	DMRTB1	TSS200	shore	-0.106076	0.000562115	0.0465188	-0.101591	0.000974648	0.0702472	-0.00845518	0.00102269	0.0730278
cg15513671	1	54412007	HSPB11	TSS1500	shore	-0.284341	5.86219e-05	0.0107904	-0.30055	3.11314e-05	0.008141	-0.0174911	5.83171e-05	0.0122382
cg18759728	1	64058791	PGM1	TSS1500	shore	0.0771173	0.000270421	0.0289463	0.0758447	0.00032764	0.0355931	0.00300499	0.000505801	0.0472602
cg26698115	1	67390377	WDR78	1stExon	shore	-0.0602399	0.000110229	0.016253	-0.06095	0.000110687	0.0178681	-0.00812043	5.6713e-05	0.0120496
cg20003976	1	76188832	ACADM	TSS1500	shore	0.186189	7.22366e-05	0.0122665	0.182461	0.000129682	0.0196763	0.024052	0.000281812	0.0325846
cg15833339	1	86862273	ODF2L	TSS1500	shore	-0.149937	0.000308478	0.0315745	-0.147395	0.000430772	0.0421479	-0.0113312	0.000762857	0.0610397
cg23221681	1	89358385	GTF2B	TSS1500	shore	0.126498	9.89073e-07	0.0010737	0.126985	1.00981e-06	0.00128662	0.021553	3.56594e-07	0.000790615
cg15156367	1	92495004	EPHX4	TSS1500	shore	0.187867	1.60393e-05	0.00484827	0.189139	1.99327e-05	0.00621286	0.0284033	2.64205e-05	0.00755702
cg21372392	1	95699583	RWDD3	TSS200	shore	0.471473	0.000587217	0.0478892	0.453134	0.00107087	0.0743402	0.0404172	0.000575588	0.0511782
cg19730691	1	119526437	TBX15	5'UTR	shore	-0.109525	0.000599773	0.048585	-0.114852	0.000323324	0.0352745	-0.0198566	0.000307992	0.034394
cg16724800	1	121259813	LOC647121	TSS1500	shore	0.247854	9.07469e-08	0.000436758	0.250918	7.71141e-08	0.000506252	0.0377761	9.38294e-08	0.000518615
cg17949451	1	145476874	LIX1L	TSS1500	shore	-0.110923	0.00043743	0.0395912	-0.105904	0.000877016	0.0657501	-0.00958171	0.000998534	0.0720333
cg02962095	1	145590829	NUDT17	TSS1500	shore	0.164854	8.1131e-07	0.000970832	0.166343	6.12378e-07	0.001014	0.0279104	5.11065e-07	0.000915791
cg14895113	1	148559454	NBPF15	TSS1500	shelf	0.126629	6.36582e-05	0.0113475	0.126543	7.5908e-05	0.0140553	0.014317	0.000119583	0.0190185
cg24608205	1	149900059	SF3B4	TSS1500	shore	0.147489	0.000401377	0.0374675	0.144124	0.00058664	0.051132	0.0110366	0.000458631	0.0445334
cg21285133	1	150209464	ANP32E	TSS1500	shore	0.304607	1.6755e-07	0.000530257	0.309268	1.96585e-07	0.000720992	0.0452655	1.86544e-07	0.000642157
cg15642292	1	150253842	C1orf51	TSS1500	shore	0.241624	0.000440069	0.0397451	0.241844	0.000504119	0.0464777	0.0200229	0.000379281	0.0394545
cg20320717	1	151043708	GABPB2	5'UTR	shore	-0.314392	5.76257e-05	0.0106822	-0.302178	0.00014085	0.0207335	-0.0306733	0.000317283	0.0350589
cg17841099	1	153940090	SLC39A1	5'UTR	shore	-0.0988816	0.000185194	0.0227219	-0.09971	0.000193653	0.0252939	-0.0169773	0.000163527	0.0231672
cg13924287	1	154194049	C1orf43	TSS1500	shore	0.192728	0.000582448	0.0476918	0.19848	0.000448302	0.0431566	0.0201116	0.000357219	0.0378635
cg12644885	1	154297985	ATP8B2	TSS200	shore	-0.155542	0.000166211	0.02115	-0.144201	0.000480596	0.0450968	-0.0160034	0.000682025	0.0568618
cg21285782	1	154530958	UBE2Q1	1stExon	shore	-0.329771	1.28059e-05	0.00420715	-0.337973	1.15822e-05	0.00451586	-0.0241308	5.28151e-05	0.0115194
cg12620771	1	155108759	SLC50A1	5'UTR	shore	-0.0815026	0.000171186	0.0215798	-0.0824703	0.000179067	0.0241627	-0.00989103	0.000135446	0.0205805
cg02607259	1	155991483	SSR2	TSS1500	shore	0.119756	7.76239e-08	0.000421169	0.118146	1.81641e-07	0.000697783	0.0191034	1.11393e-07	0.000536369
cg02520077	1	156163116	SLC25A44	TSS1500	shore	0.0866733	0.000393606	0.037055	0.0842898	0.000654568	0.0548696	0.0126648	0.000573186	0.0510639
cg26146390	1	160068471	IGSF8	TSS200	shore	-0.108516	3.83792e-05	0.00827593	-0.106026	7.10258e-05	0.0135075	-0.012311	9.72326e-05	0.0167798
cg11214962	1	161280287	MPZ	TSS1500	shelf	-0.125955	0.000431126	0.0392228	-0.120722	0.000844356	0.0641182	-0.00935794	0.000605254	0.0527388
cg18232980	1	168106244	GPR161	TSS1500	shore	-0.106927	0.000529545	0.0447527	-0.102632	0.000988337	0.0709086	-0.0178286	0.000880381	0.06691
cg06956500	1	173684595	KLHL20	5'UTR	shore	-0.37509	0.000600442	0.0486191	-0.367623	0.000840363	0.0639366	-0.0281869	0.00187285	0.104547
cg09182724	1	193075640	GLRX2	TSS1500	shore	0.193009	5.86745e-06	0.00270457	0.195888	6.76855e-06	0.00333065	0.033728	6.55488e-06	0.00336307
cg27169858	1	202936450	CYB5R1	TSS200	shore	-0.202023	8.46151e-05	0.0136256	-0.195354	0.000177468	0.0240194	-0.0217493	0.000365975	0.0384526
cg03821675	1	217263342	ESRRG	TSS1500	shore	0.191872	2.56108e-05	0.00640744	0.198581	1.8612e-05	0.00593576	0.0164735	8.09993e-06	0.00378864
cg14985987	1	222763457	TAF1A	TSS1500	shore	-0.156336	2.89417e-05	0.00690708	-0.162637	1.991e-05	0.00621286	-0.0117276	2.05634e-05	0.00651047
cg01814459	1	225617393	LBR	TSS1500	shore	0.0874717	0.000315935	0.0320264	0.0902768	0.000250029	0.0298735	0.0141931	0.000238469	0.029424
cg18022357	1	226596232	PARP1	TSS1500	shore	0.0812181	0.000432987	0.0393578	0.0808075	0.000483572	0.0452684	0.013873	0.000394384	0.0404233
cg21950196	1	228327428	GUK1	TSS1500	shore	-0.120273	4.0641e-07	0.000713867	-0.119295	8.6953e-07	0.00118941	-0.0180076	9.25163e-07	0.0012022
cg17986684	1	228674167	RNF187	TSS1500	shore	-0.115458	0.000139075	0.0188914	-0.119315	8.94023e-05	0.0156	-0.00905151	7.73297e-05	0.0145338
cg14336654	1	235291319	SNORA14B	TSS200	shore	-0.125396	9.86789e-06	0.00362822	-0.124135	1.83803e-05	0.00590505	-0.0187712	1.33563e-05	0.00500556
cg11204311	1	235293522	TOMM20	TSS1500	shore	0.087165	0.000212823	0.0248864	0.0858331	0.000357674	0.037556	0.0148609	0.000290407	0.0331807
cg01107190	1	244623620	C1orf101	TSS1500	shore	0.117124	0.000341109	0.0336661	0.118758	0.000313268	0.0345424	0.018634	0.000263397	0.0312235
cg12937150	2	46706	FAM110C	TSS200	shore	-0.138413	2.35787e-05	0.00608152	-0.136665	4.31379e-05	0.00995807	-0.0182884	5.80608e-05	0.0122106
cg16517634	2	8977876	KIDINS220	TSS200	shore	-0.285667	4.84297e-05	0.00957449	-0.287821	5.8049e-05	0.0119918	-0.020887	7.54827e-05	0.0143239
cg14299477	2	24272544	FKBP1B	TSS200	shore	-0.173879	0.000525183	0.0445378	-0.169844	0.00078285	0.0613049	-0.0104498	0.001876	0.104664
cg09615017	2	26569718	GPR113	TSS200	shore	-0.162525	0.000218427	0.0253004	-0.15384	0.000487618	0.0455124	-0.0044194	0.00146939	0.0907214
cg10315993	2	27008359	CENPA	TSS1500	shore	-0.126924	0.000545668	0.0455951	-0.127405	0.000589714	0.0512904	-0.0211284	0.000567847	0.0507611
cg25032499	2	27804906	ZNF512	TSS1500	shore	0.0943677	1.301e-05	0.00425286	0.0914974	3.017e-05	0.00798528	0.0157351	1.95698e-05	0.00630528
cg18022777	2	30144651	ALK	TSS1500	shore	-0.165586	0.000110462	0.0162752	-0.169777	9.817e-05	0.0165417	-0.0109368	0.000109651	0.017999
cg19148866	2	45168798	SIX3	TSS1500	shore	-0.0950324	0.000461588	0.040936	-0.0908618	0.000936153	0.0684398	-0.0035321	0.000978409	0.0711562
cg24039019	2	47169181	MCFD2	TSS200	shore	0.133569	8.43008e-05	0.0135834	0.134384	0.000109155	0.0176799	0.00601234	0.000281693	0.0325756
cg21926875	2	47596410	EPCAM	5'UTR	shore	-0.164424	2.37705e-05	0.00611504	-0.165017	2.85537e-05	0.00773874	-0.0226968	2.50505e-05	0.00730497
cg00743041	2	58273589	VRK2	TSS1500	shore	0.157023	4.7799e-06	0.00242506	0.15835	5.07804e-06	0.00289229	0.00555546	7.98749e-06	0.003765
cg09333532	2	61764274	XPO1	5'UTR	shore	-0.113962	0.00027011	0.0289333	-0.114871	0.000247731	0.0296983	-0.00843379	0.000286887	0.0329433
cg23581656	2	65215461	SLC1A4	TSS1500	shore	-0.157909	0.000208384	0.0245615	-0.154026	0.000382097	0.0391763	-0.00671437	0.00152131	0.0926855
cg21173157	2	70315791	PCBP1	1stExon	shore	-0.20908	5.5593e-07	0.000821037	-0.206068	1.1897e-06	0.00137381	-0.031022	1.36445e-06	0.0014714
cg17064663	2	71358320	MCEE	TSS1500	shore	-0.240246	0.000141987	0.0191426	-0.239981	0.000169507	0.0233526	-0.0277111	0.000325323	0.0356613
cg04200362	2	73341598	RAB11FIP5	TSS1500	shore	0.132425	3.73575e-05	0.00811304	0.136403	2.94942e-05	0.00787517	0.0229965	3.1722e-05	0.00841415
cg05730099	2	73964708	TPRKB	TSS200	shore	-0.137002	0.000237585	0.0267305	-0.133087	0.000433907	0.0423106	-0.00758835	0.000715824	0.0586639
cg03839972	2	74153800	DGUOK	TSS200	shore	-0.186395	2.37964e-06	0.00168565	-0.177555	7.31553e-06	0.0034735	-0.00980237	7.36159e-06	0.00358427
cg16324018	2	85580627	ELMOD3	TSS1500	shore	0.124525	7.22817e-06	0.00302244	0.121422	1.37773e-05	0.00500847	0.0150269	1.28263e-05	0.00489158
cg21108875	2	85582281	ELMOD3	5'UTR	shore	-0.11862	7.95245e-05	0.0130938	-0.117162	9.59967e-05	0.0162942	-0.0180262	8.4075e-05	0.0152997
cg01149764	2	86333795	POLR1A	TSS1500	shore	0.142947	2.68527e-05	0.00660681	0.149655	1.59166e-05	0.00542911	0.0036765	8.93393e-05	0.0159013
cg18825430	2	86422958	IMMT	TSS200	shore	0.153977	0.000458899	0.0407713	0.159741	0.000351964	0.0371696	0.00574463	0.000237179	0.0293109
cg19130836	2	86426474	MRPL35	TSS200	shelf	-0.109422	0.000161931	0.020767	-0.107289	0.000265271	0.0310332	-0.0159564	0.000323278	0.0355214
cg07988218	2	95535692	TEKT4	TSS1500	shore	0.184197	4.54891e-06	0.00235077	0.186068	4.39796e-06	0.00270942	0.0318601	4.88369e-06	0.00290423
cg12282311	2	95830943	ZNF2	TSS1500	shore	-0.137223	0.000547896	0.0457035	-0.132182	0.000768324	0.0605908	-0.00418643	0.00110816	0.076766
cg17149980	2	97426598	CNNM4	TSS200	shore	-0.138797	0.000414131	0.0382081	-0.13575	0.000683828	0.0564425	-0.0161283	0.000866115	0.0662685
cg02436581	2	97758696	FAHD2B	5'UTR	shore	0.125816	3.85199e-06	0.00215795	0.125265	6.44222e-06	0.00324953	0.0183267	4.96346e-06	0.00292358
cg17052964	2	108602510	SLC5A7	TSS1500	shore	0.171818	3.06893e-05	0.00715851	0.169381	5.55083e-05	0.0116239	0.0279881	5.40937e-05	0.0116959
cg15934403	2	109402797	CCDC138	TSS1500	shore	-0.132992	0.000253575	0.0279172	-0.132074	0.000373328	0.0385745	-0.012276	0.000547296	0.0496765
cg18830857	2	112642203	ANAPC1	TSS1500	shore	0.1201	5.39278e-05	0.010241	0.117933	6.81635e-05	0.0131901	0.00408881	0.000177108	0.024306
cg23072981	2	112812751	TMEM87B	TSS200	shore	-0.142025	0.000156629	0.0203416	-0.137612	0.000281435	0.0322276	-0.0225323	0.000233895	0.0290701
cg20296532	2	120282272	SCTR	TSS1500	shore	0.122829	4.16753e-05	0.00871555	0.119739	8.44034e-05	0.015098	0.0146401	8.3168e-05	0.0152085
cg07221080	2	130878292	POTEF	5'UTR	shore	0.147549	0.00039067	0.0368448	0.134655	0.00118321	0.0789206	0.0162917	0.00115754	0.0787343
cg04117832	2	152685230	ARL5A	TSS1500	shore	-0.305039	0.000592958	0.0481921	-0.315435	0.00048675	0.0455041	-0.0192681	0.00212554	0.112894
cg10131219	2	170219220	LRP2	TSS200	shore	0.130327	2.24321e-05	0.00590415	0.134544	1.63124e-05	0.00550905	0.00504241	1.5867e-05	0.00553023
cg16585827	2	170219228	LRP2	TSS200	shore	0.225645	1.19211e-05	0.00405042	0.232514	9.43795e-06	0.00400087	0.0133236	4.30969e-06	0.00273299
cg16691888	2	170219230	LRP2	TSS200	shore	0.279536	2.9089e-05	0.00693527	0.284819	2.67043e-05	0.00744291	0.0181003	3.94648e-06	0.00258928
cg24606651	2	170219276	LRP2	TSS200	shore	0.275399	2.18795e-05	0.00582708	0.268047	4.93542e-05	0.0107691	0.0180048	6.69217e-05	0.0132704
cg21963720	2	170335533	BBS5	TSS1500	shore	0.0765888	9.05467e-05	0.0142561	0.0716172	0.000240927	0.0292309	0.0119981	0.000171772	0.0238574
cg00366813	2	172290123	DCAF17	TSS1500	shore	0.225601	0.000499418	0.0431074	0.23437	0.000409239	0.0408008	0.0239392	0.00033689	0.0363854
cg23901857	2	176993221	HOXD8	TSS1500	shore	-0.0996289	0.000266915	0.0287329	-0.0983382	0.000393012	0.0398219	-0.0138022	0.000485652	0.046169
cg21334654	2	178128211	NFE2L2	1stExon	shore	-0.17848	2.50622e-06	0.00172608	-0.176813	3.7813e-06	0.00253399	-0.00502395	1.17229e-05	0.00464959
cg11780096	2	178976254	RBM45	TSS1500	shore	0.0880855	8.52374e-05	0.0136977	0.0846431	0.000204271	0.0261541	0.0148252	0.000110254	0.0180505
cg15577595	2	185462655	ZNF804A	TSS1500	shore	0.124423	0.000314199	0.0319605	0.123621	0.000414361	0.0411199	0.0075142	0.000516875	0.0478889
cg27452117	2	197036434	STK17B	TSS200	shore	-0.111252	8.40312e-05	0.0135704	-0.107632	0.00015879	0.0224031	-0.0117091	0.000140463	0.0210569
cg09657118	2	198175919	ANKRD44	TSS1500	shore	0.195566	0.000445576	0.0400252	0.193212	0.000617217	0.0527933	0.0220315	0.000928221	0.0689897
cg03974286	2	201980638	CFLAR	TSS1500	shore	-0.119202	0.000244009	0.0271805	-0.116969	0.000393716	0.0398305	-0.0128242	0.000464042	0.0448466
cg13311930	2	201980854	CFLAR	5'UTR	shore	0.142987	6.43784e-06	0.0028485	0.145912	6.03884e-06	0.00314302	0.00678441	3.51239e-06	0.002446
cg02964602	2	203130213	NOP58	TSS1500	shore	-0.0984722	8.13148e-05	0.0132822	-0.0960232	0.000150719	0.0216774	-0.0138276	0.000179336	0.0244969
cg09551645	2	203130268	NOP58	TSS1500	shore	-0.125713	1.46168e-05	0.00456833	-0.128981	1.26872e-05	0.00477817	-0.0215675	8.30904e-06	0.00382178
cg23888375	2	203776317	ALS2CR8	TSS1500	shore	-0.113473	0.000173996	0.0218083	-0.114024	0.000215719	0.0270853	-0.0107528	0.000383043	0.039688
cg02607779	2	208030673	KLF7	TSS200	shore	-0.223525	7.69107e-06	0.00313719	-0.224305	9.36408e-06	0.00398564	-0.022983	1.99809e-05	0.00639831
cg06728437	2	208031766	KLF7	TSS1500	shore	-0.305442	0.000106681	0.0158851	-0.325954	2.91735e-05	0.00781842	-0.0233225	2.35428e-05	0.00702582
cg22448601	2	220253383	DNPEP	TSS1500	shore	-0.282783	4.55521e-06	0.00235086	-0.283051	6.71793e-06	0.00331614	-0.0202501	5.32868e-06	0.00302018
cg25928444	2	220437437	OBSL1	TSS1500	shore	0.109476	7.5671e-05	0.0126445	0.108976	0.000106937	0.0174557	0.018725	0.000100583	0.0171617
cg11794625	2	223521104	FARSB	TSS1500	shore	-0.126363	0.000486123	0.0423088	-0.127466	0.000526808	0.0477442	-0.00698267	0.000906816	0.06816
cg23881902	2	242212470	HDLBP	5'UTR	shore	-0.16816	2.0882e-05	0.00567898	-0.170305	1.46124e-05	0.00519096	-0.00540664	3.89613e-05	0.00962022
cg22924060	2	242811871	C2orf85	TSS200	shelf	0.154936	0.000266388	0.0287005	0.161312	0.000190551	0.0250556	0.0127912	0.000470427	0.04522
cg09870564	3	9745411	CPNE9	TSS200	shore	0.111909	0.000410947	0.0380216	0.111716	0.000482767	0.0452263	0.0187451	0.000463235	0.0447968
cg24962873	3	11312541	ATG7	TSS1500	shore	0.233133	1.99731e-07	0.000565926	0.228163	5.48013e-07	0.000970098	0.0391432	5.98789e-07	0.000980907
cg15613374	3	11748527	VGLL4	5'UTR	shore	0.118877	3.33855e-05	0.00755784	0.116377	5.82406e-05	0.0120134	0.0165591	4.80753e-05	0.0108614
cg23162834	3	14692399	CCDC174	TSS1500	shore	0.0966665	0.000257172	0.0281749	0.0932484	0.000465669	0.0441997	0.0129137	0.000420548	0.0421172
cg24861683	3	37284451	GOLGA4	TSS1500	shore	-0.21404	1.3316e-05	0.00430978	-0.213253	2.01587e-05	0.00625864	-0.0236405	3.01279e-05	0.00818685
cg19487414	3	42850242	ACKR2	TSS1500	shelf	0.138944	0.000144938	0.0193817	0.139796	0.000167743	0.0231884	0.024041	0.000122529	0.0192684
cg16349138	3	48648267	UQCRC1	TSS1500	shore	0.112125	2.24552e-05	0.00590824	0.115506	1.90739e-05	0.00601221	0.0194514	1.7459e-05	0.00585847
cg17092349	3	49058272	DALRD3	5'UTR	shore	0.221644	1.00737e-05	0.00367233	0.218364	1.29438e-05	0.00484098	0.0158071	1.0038e-05	0.00427714
cg02497698	3	49506038	DAG1	TSS200	shore	0.15464	2.28384e-05	0.00596111	0.155519	2.89708e-05	0.00780843	0.0235395	3.16955e-05	0.00841415
cg08926863	3	50267393	GNAI2	TSS1500	shelf	0.152432	0.000318099	0.0321856	0.14764	0.000534038	0.0481632	0.0185917	0.000533868	0.0488646
cg19447156	3	50541195	CACNA2D2	TSS1500	shore	-0.143699	0.000584411	0.0477646	-0.146195	0.000595312	0.0516229	-0.0047394	0.0011829	0.0797161
cg08835686	3	52190173	POC1A	TSS1500	shore	0.0915355	4.29368e-05	0.00888701	0.089513	6.72032e-05	0.013072	0.014757	4.22061e-05	0.0100139
cg15477011	3	71633889	FOXP1	TSS1500	shore	0.161767	4.71167e-05	0.0094273	0.158626	8.45364e-05	0.0151104	0.0164145	6.41151e-05	0.0129137
cg12141319	3	75835993	ZNF717	TSS1500	shore	0.150707	0.000221536	0.0255449	0.154462	0.000173976	0.0237509	0.0266964	0.000168114	0.0235541
cg03747805	3	93693557	PROS1	TSS1500	shore	0.098238	9.63919e-06	0.00358213	0.0980556	1.47351e-05	0.00521654	0.0155116	1.19284e-05	0.00467876
cg03584693	3	101280436	RG9MTD1	TSS1500	shore	-0.143779	0.0003597	0.0348194	-0.145723	0.000368581	0.0382779	-0.0247492	0.000405211	0.0411041
cg10130694	3	108307933	DZIP3	TSS1500	shore	-0.13602	0.0001199	0.0171163	-0.134474	0.00018865	0.0248932	-0.00755781	0.000233313	0.0290343
cg09384183	3	122296029	PARP15	TSS1500	shore	-0.0998994	0.000578981	0.0475187	-0.0950751	0.00121039	0.0799185	-0.00872415	0.00147593	0.0909905
cg16728309	3	122399503	PARP14	TSS200	shore	-0.108513	0.000225043	0.0258152	-0.106038	0.00038157	0.0391478	-0.00535008	0.000501134	0.0470087
cg05119979	3	126707413	PLXNA1	TSS200	shore	0.118733	2.01354e-05	0.00555094	0.119659	2.5342e-05	0.00720131	0.00802936	3.8715e-05	0.00960043
cg02116612	3	127542388	MGLL	TSS1500	shore	0.23044	9.2236e-06	0.00349217	0.236202	6.98416e-06	0.0033984	0.0254957	4.90659e-06	0.00290423
cg08001520	3	128840660	RAB43	TSS200	shore	-0.129943	0.000256663	0.0281466	-0.127883	0.000415847	0.0411997	-0.021419	0.000354699	0.037707
cg23409587	3	128840680	RAB43	TSS200	shore	-0.256977	2.41718e-05	0.00617164	-0.258763	2.91936e-05	0.00782014	-0.03633	4.37068e-05	0.0102614
cg11334070	3	128840773	RAB43	TSS200	shore	-0.1534	3.3859e-05	0.00762764	-0.150846	5.59403e-05	0.0116708	-0.0261417	5.01168e-05	0.0111241
cg16921868	3	128967831	COPG1	TSS1500	shore	-0.232442	1.31093e-05	0.00426754	-0.237331	1.24945e-05	0.0047344	-0.0250741	2.82281e-05	0.00786762
cg01436664	3	128997925	C3orf37	1stExon	shore	-0.162716	1.87007e-06	0.00149618	-0.159891	4.06734e-06	0.00260381	-0.0218179	6.82759e-06	0.00343483
cg11199036	3	129325693	PLXND1	TSS200	shore	-0.128335	0.000439224	0.039679	-0.124329	0.000748855	0.0596518	-0.014966	0.000701229	0.057958
cg24029308	3	135684468	PPP2R3A	TSS200	shore	-0.230946	0.000515281	0.0440024	-0.218209	0.00115221	0.0777219	-0.0160326	0.00156412	0.0942079
cg18032561	3	138740442	PRR23B	TSS1500	shore	0.113756	0.000145012	0.0193817	0.110266	0.000230491	0.0282979	0.0190917	0.000197919	0.026103
cg08858020	3	146263470	PLSCR1	TSS1500	shore	0.114461	0.000417851	0.0384222	0.117874	0.000328776	0.0356612	0.0197278	0.000344059	0.0368907
cg10297223	3	148414649	AGTR1	TSS1500	shore	0.364973	7.85689e-06	0.00317538	0.367912	9.04449e-06	0.00390493	0.0603285	7.27993e-06	0.00355776
cg11625262	3	156393772	TIPARP	5'UTR	shore	-0.16958	0.000105831	0.0157945	-0.172932	0.000102601	0.0170178	-0.00675498	0.000182674	0.0247795
cg11455169	3	156840837	LINC00880	TSS200	shelf	0.142094	6.95168e-05	0.0119678	0.1438	7.92711e-05	0.0144927	0.0206978	7.83549e-05	0.0146611
cg08977270	3	158450833	RARRES1	TSS1500	shore	0.110024	1.32246e-05	0.00428907	0.109098	2.29885e-05	0.00677539	0.0135481	3.48806e-05	0.00892035
cg00477673	3	167097564	ZBBX	5'UTR	shore	-0.101319	1.86418e-05	0.00531852	-0.105604	1.0307e-05	0.00421331	-0.00761058	1.23631e-05	0.00479889
cg13303904	3	167453273	SERPINI1	TSS1500	shore	-0.182931	4.18435e-06	0.00223096	-0.184588	5.14622e-06	0.00291483	-0.00662616	7.44323e-06	0.00360835
cg10013845	3	170076151	SKIL	5'UTR	shore	0.16922	0.000121926	0.0173016	0.163319	0.000260713	0.0306967	0.00411244	0.000482224	0.0459544
cg00320862	3	170588302	RPL22L1	TSS1500	shore	-0.174206	2.59685e-06	0.0017495	-0.172014	4.67898e-06	0.00279823	-0.0175695	8.74161e-06	0.00395955
cg01753796	3	178867105	PIK3CA	5'UTR	shore	0.110369	0.000376749	0.0359553	0.103071	0.000801919	0.0621934	0.00383794	0.00104176	0.073901
cg12512271	3	178976891	KCNMB3	5'UTR	shelf	-0.122737	0.000346773	0.0339957	-0.125309	0.000335289	0.0361032	-0.0133371	0.0003534	0.0376361
cg16983788	3	179043854	ZNF639	5'UTR	shelf	0.157728	4.98988e-05	0.00975194	0.158995	6.32666e-05	0.0126479	0.0274576	4.56602e-05	0.010531
cg26684511	3	185827275	ETV5	TSS1500	shore	-0.142817	6.47038e-05	0.0114506	-0.138437	0.00013892	0.0205607	-0.00740625	0.000280684	0.0324895
cg19942813	3	187463496	BCL6	TSS200	shore	-0.122477	6.05722e-06	0.00274655	-0.121018	9.42903e-06	0.00400087	-0.010851	1.00925e-05	0.00428407
cg00166981	3	193721980	LOC647323	TSS1500	shore	0.104162	0.000433766	0.0393991	0.101813	0.00069428	0.0569808	0.0124253	0.000800239	0.0629918
cg12702506	3	195938201	ZDHHC19	5'UTR	shelf	0.087264	0.000471051	0.0414893	0.091567	0.000291702	0.0330163	0.0105399	0.000360028	0.0380825
cg17030981	4	205522	ZNF876P	TSS1500	shore	0.190252	1.02538e-05	0.00369662	0.187381	1.46046e-05	0.00519096	0.0288627	2.05763e-05	0.00651193
cg19390329	4	699386	PCGF3	TSS200	shore	-0.217165	0.000124691	0.0175575	-0.215622	0.000153422	0.0218977	-0.0177012	0.000232829	0.028997
cg03623394	4	1005876	FGFRL1	5'UTR	shore	-0.27251	0.000293663	0.0305845	-0.274266	0.00036653	0.0381533	-0.0174422	0.00173969	0.100185
cg23039660	4	1005884	FGFRL1	5'UTR	shore	-0.15308	4.22997e-06	0.00224018	-0.150045	9.44063e-06	0.00400087	-0.0148061	1.53248e-05	0.00541951
cg21608500	4	1794043	FGFR3	TSS1500	shore	0.0977686	8.22093e-06	0.00326204	0.0999254	8.07015e-06	0.00366201	0.00885683	2.04174e-05	0.00648977
cg06910299	4	2758074	TNIP2	1stExon	shore	-0.204444	9.56178e-05	0.0147527	-0.185457	0.00037979	0.0390264	-0.0136215	0.000688748	0.057252
cg13117552	4	2758176	TNIP2	TSS1500	shore	-0.258236	1.63971e-05	0.00490554	-0.262567	1.54259e-05	0.00533829	-0.0283154	3.84821e-05	0.00956705
cg02057157	4	6717681	CNO	TSS200	shore	0.126591	3.65561e-05	0.00798985	0.128315	3.20415e-05	0.00825896	0.0048538	6.42485e-05	0.0129365
cg18077418	4	6921774	TBC1D14	5'UTR	shelf	0.138351	0.000169127	0.0214065	0.140329	0.000185643	0.024669	0.0228627	0.000165443	0.023325
cg22738516	4	13550758	LOC285548	TSS1500	shore	0.254071	8.4913e-06	0.00332064	0.251799	1.4474e-05	0.00516839	0.0136099	1.03575e-05	0.00434444
cg13117948	4	16086051	PROM1	TSS1500	shore	0.180613	0.000622159	0.0498123	0.178743	0.000803923	0.0623181	0.0239225	0.000983004	0.0713647
cg20929180	4	20700668	PACRGL	TSS1500	shore	-0.216878	0.000452308	0.0403997	-0.210433	0.00071536	0.0580108	-0.0244113	0.000471535	0.0452705
cg01621711	4	37827488	PGM2	TSS1500	shore	-0.126708	1.35023e-05	0.0043479	-0.127682	1.5974e-05	0.00543425	-0.0205655	1.08223e-05	0.00444247
cg07321536	4	39459897	LIAS	TSS1500	shore	-0.265734	2.52714e-06	0.00172926	-0.268085	1.88675e-06	0.00174474	-0.0404443	3.30191e-06	0.00237539
cg05124077	4	41983325	DCAF4L1	TSS1500	shore	0.108776	9.18684e-05	0.0143921	0.10369	0.000195293	0.0254278	0.012604	0.000152381	0.0221766
cg26685352	4	48485328	SLC10A4	TSS200	shore	-0.251923	1.38557e-05	0.00442427	-0.251923	1.88608e-05	0.00596901	-0.02521	3.10464e-05	0.00832113
cg21720236	4	53618782	ERVMER34-1	TSS1500	shore	0.191406	5.20858e-08	0.000375049	0.191861	5.92602e-08	0.000481626	0.0301379	6.00697e-08	0.000446942
cg18355925	4	56212207	SRD5A3	TSS1500	shore	-0.197501	7.29776e-07	0.000929829	-0.194683	1.17856e-06	0.00137381	-0.00925456	1.8246e-06	0.0017218
cg19302283	4	75720398	BTC	TSS1500	shore	0.110985	6.29558e-05	0.0112915	0.104109	0.000182507	0.0244026	0.0175368	0.000172705	0.0239361
cg12023589	4	83294796	HNRNPD	1stExon	shore	-0.176134	2.48641e-07	0.000584968	-0.171773	6.67453e-07	0.00104151	-0.0294962	4.04602e-07	0.000822689
cg20746451	4	95127703	SMARCAD1	TSS1500	shore	-0.42609	8.60559e-06	0.00334533	-0.443609	5.27211e-06	0.00293844	-0.065382	4.10476e-06	0.00265815
cg12835256	4	110651671	PLA2G12A	TSS1500	shore	0.156534	7.09771e-05	0.0121393	0.153124	0.000113786	0.0181924	0.0105298	0.000141599	0.0211687
cg12883826	4	114683375	CAMK2D	TSS1500	shore	-0.1985	4.58924e-05	0.00927377	-0.206546	2.4528e-05	0.00708544	-0.0161663	2.44264e-05	0.00719917
cg07753711	4	128801645	PLK4	TSS1500	shore	0.187906	3.42596e-05	0.00767821	0.185965	5.21e-05	0.0111542	0.0143637	3.03662e-05	0.00823543
cg20852605	4	142054779	RNF150	TSS200	shore	0.115851	0.000398328	0.0373215	0.118879	0.000288207	0.0327641	0.00315766	0.000507811	0.047369
cg19644525	4	146096937	OTUD4	5'UTR	shelf	-0.0714886	2.79713e-05	0.00676537	-0.0726656	2.60981e-05	0.007347	-0.0126378	1.31445e-05	0.00496343
cg19856802	4	165876955	C4orf39	TSS1500	shore	-0.116613	9.73724e-05	0.014918	-0.11816	9.42903e-05	0.0161266	-0.00874723	7.25922e-05	0.0139885
cg22904577	4	166248074	SC4MOL	TSS1500	shore	0.139664	2.69444e-05	0.00661703	0.143874	2.23784e-05	0.0066606	0.0107511	1.35351e-05	0.00503709
cg03237507	4	169241417	DDX60	TSS1500	shore	0.20678	8.72702e-06	0.00337366	0.208266	9.28818e-06	0.003959	0.0290004	1.65099e-05	0.00565606
cg14602164	4	175205422	KIAA1712	5'UTR	shore	0.131666	6.77583e-05	0.0117647	0.133867	7.1168e-05	0.0135182	0.00483987	0.000103144	0.0173834
cg19290403	4	185567382	CASP3	5'UTR	shelf	-0.140731	0.000276627	0.0294154	-0.144966	0.000185947	0.0246817	-0.0125088	0.000277409	0.0322512
cg06796944	4	185570679	CCDC111	TSS200	shore	-0.238264	2.82728e-07	0.000601069	-0.239392	2.71018e-07	0.000784111	-0.0276187	2.1976e-07	0.000670683
cg00444120	4	185570857	CASP3	TSS1500	shore	-0.167329	0.000346179	0.0339757	-0.172586	0.000299849	0.0336104	-0.0147199	0.000394815	0.0404485
cg07730946	4	185743727	ACSL1	5'UTR	shelf	0.132822	0.00056602	0.0467237	0.125055	0.00134232	0.0853759	0.0159404	0.00251659	0.125192
cg23232844	4	187111853	CYP4V2	TSS1500	shore	0.24317	0.000352643	0.0343694	0.234832	0.000683614	0.0564308	0.0122585	0.000242039	0.0297383
cg05492259	5	219712	CCDC127	TSS1500	shore	-0.178914	0.00054882	0.0457584	-0.173494	0.000810325	0.0626349	-0.0241341	0.00113111	0.0776495
cg04506308	5	290410	PDCD6	5'UTR	shelf	0.173972	2.15075e-05	0.00579089	0.177448	2.03833e-05	0.00630097	0.0220112	1.17395e-05	0.00465044
cg21780231	5	10251181	FAM173B	TSS1500	shore	-0.318361	4.20218e-05	0.00876	-0.326839	3.68789e-05	0.00905005	-0.0303631	0.000107962	0.0178439
cg26878318	5	10308785	CMBL	TSS1500	shore	0.112825	1.65583e-05	0.00493476	0.114123	1.86379e-05	0.00593835	0.0196873	1.34949e-05	0.00502883
cg05938628	5	16936458	MYO10	TSS200	shore	-0.121917	1.39715e-05	0.0044407	-0.122756	1.80545e-05	0.00585046	-0.0185797	1.58748e-05	0.00553023
cg07705810	5	16936470	MYO10	TSS200	shore	-0.143801	0.000344248	0.0338369	-0.14484	0.000387777	0.0395109	-0.0149185	0.000294145	0.033444
cg15577201	5	34008295	AMACR	TSS200	shore	-0.160378	0.000399711	0.0373953	-0.164187	0.000378161	0.0389288	-0.00563696	0.00144892	0.089934
cg12491657	5	34661150	RAI14	5'UTR	shelf	0.112733	3.53699e-05	0.00782509	0.110043	4.96184e-05	0.0107997	0.0183688	4.90337e-05	0.0109612
cg14109777	5	34914967	BRIX1	TSS1500	shore	-0.277278	2.25621e-06	0.00165053	-0.274106	4.58379e-06	0.00276742	-0.0252068	1.18679e-05	0.00466902
cg22416703	5	36151358	SKP2	TSS1500	shore	0.163481	0.00032735	0.0327752	0.156	0.000698558	0.0571773	0.00415851	0.000799797	0.0629747
cg12656077	5	43602605	NNT	TSS200	shore	0.132984	0.000531912	0.0448708	0.138939	0.000334824	0.036073	0.00339414	0.000677683	0.0566743
cg03977083	5	49737607	EMB	TSS1500	shore	-0.206186	3.35655e-05	0.00758328	-0.205378	3.97687e-05	0.00945849	-0.0253496	8.63447e-05	0.0155643
cg04089320	5	49737641	EMB	TSS1500	shore	-0.384115	3.37225e-06	0.00199804	-0.386408	3.71905e-06	0.00252643	-0.0358901	1.32335e-05	0.00498153
cg18181571	5	52082858	ITGA1	TSS1500	shore	0.258792	0.000450831	0.04031	0.258428	0.000581264	0.0508191	0.0192741	0.0003866	0.0399195
cg19945708	5	73979748	HEXB	TSS1500	shore	0.160944	2.09036e-05	0.00568287	0.160117	3.10218e-05	0.00813495	0.0272299	2.49626e-05	0.0072962
cg15181688	5	79553034	SERINC5	TSS1500	shore	0.128235	3.17492e-05	0.0073269	0.122052	8.32654e-05	0.0149787	0.0199786	7.92463e-05	0.0147442
cg22458640	5	79703067	ZFYVE16	TSS1500	shore	-0.091896	6.34496e-05	0.0113318	-0.0931897	6.64255e-05	0.0129989	-0.0151321	4.50691e-05	0.0104557
cg04272309	5	79947052	DHFR	5'UTR	shelf	0.172532	7.82657e-07	0.000955031	0.173417	1.08128e-06	0.00132408	0.0289418	6.95905e-07	0.00102729
cg02015462	5	95769172	PCSK1	TSS1500	shore	0.249981	0.000341594	0.0336942	0.25543	0.000271422	0.0314981	0.0187713	0.00107732	0.0754327
cg05391112	5	99870018	FAM174A	TSS1500	shore	0.222633	1.48155e-06	0.00132742	0.220489	1.90522e-06	0.00175312	0.0339588	2.42316e-06	0.00199774
cg08391321	5	112630695	MCC	TSS200	shore	-0.236958	4.87343e-05	0.0096105	-0.232849	8.726e-05	0.0153766	-0.0302207	0.000135582	0.0205909
cg06232084	5	114880962	FEM1C	TSS1500	shore	-0.116231	0.000254845	0.0280099	-0.114933	0.000264458	0.0309796	-0.0120734	0.000274107	0.0320001
cg11072562	5	118787903	HSD17B4	TSS1500	shore	0.118022	0.000209332	0.0246433	0.112176	0.000498959	0.0461592	0.0112312	0.000456585	0.0444266
cg18560316	5	125935294	PHAX	TSS1500	shore	0.132282	0.000154661	0.0201757	0.135553	0.000116033	0.0183906	0.0183882	0.000132933	0.0203776
cg12089827	5	139945521	SLC35A4	5'UTR	shore	0.22004	1.21008e-06	0.00120305	0.223427	1.18714e-06	0.00137381	0.0359122	1.83975e-06	0.00172309
cg08830139	5	140013652	CD14	TSS1500	shore	0.141108	0.000400889	0.0374605	0.138377	0.000663608	0.0553734	0.0236915	0.000643343	0.0547951
cg15812759	5	141348252	RNF14	5'UTR	shore	0.272378	2.4019e-05	0.00615287	0.261649	4.95849e-05	0.0107984	0.0339666	3.40508e-05	0.00877939
cg17823376	5	145314627	SH3RF2	TSS1500	shore	0.103405	0.000529797	0.0447646	0.102259	0.000704691	0.0574816	0.0132545	0.000907433	0.0681803
cg01779903	5	148205646	ADRB2	TSS1500	shore	-0.357084	9.26989e-05	0.0144762	-0.359584	9.95647e-05	0.0166727	-0.0432101	8.98971e-05	0.0159487
cg01485196	5	154238899	CNOT8	5'UTR	shore	0.118714	0.00032945	0.0329058	0.125087	0.000191557	0.0251289	0.00973551	0.000145824	0.0215279
cg09482986	5	160976155	GABRB2	TSS1500	shore	0.127493	2.61158e-05	0.0064865	0.135045	1.12802e-05	0.00445041	0.00976121	1.51315e-05	0.00537928
cg07548282	5	171710909	UBTD2	TSS200	shore	-0.180733	0.000413945	0.0381999	-0.169099	0.000940672	0.0686727	-0.0129288	0.000320832	0.035312
cg05224707	5	171881549	SH3PXD2B	TSS200	shore	-0.128395	3.21126e-06	0.00195683	-0.125149	6.80345e-06	0.00333945	-0.0172704	9.78749e-06	0.00422065
cg19755108	5	176434079	UIMC1	TSS1500	shore	-0.0782582	7.03303e-05	0.0120523	-0.0768738	0.000126906	0.0194047	-0.0121097	6.15403e-05	0.012631
cg00127036	5	176449346	ZNF346	TSS1500	shore	0.188698	3.23878e-05	0.00742623	0.195762	2.0512e-05	0.00632826	0.0127237	1.87526e-05	0.00613261
cg24546426	5	177581771	NHP2	TSS1500	shore	0.0721783	0.000104254	0.0156387	0.066038	0.000404206	0.040474	0.00736857	0.000329356	0.0359271
cg24145033	5	178450385	ZNF879	TSS1500	shore	-0.119206	1.62804e-06	0.00138589	-0.117406	3.10114e-06	0.00233053	-0.0181247	2.53432e-06	0.00204219
cg01132502	5	179335607	TBC1D9B	TSS1500	shore	0.0704973	0.000581398	0.0476523	0.0711099	0.000659475	0.0550988	0.00614416	0.000856759	0.0657668
cg19842091	5	179566792	RASGEF1C	5'UTR	shelf	0.0833116	0.000476952	0.0417793	0.0792493	0.0010646	0.0740878	0.00996985	0.000901612	0.0679064
cg00261149	5	180633181	TRIM7	TSS1500	shore	0.276617	0.000525259	0.0445394	0.274496	0.000743601	0.0594263	0.0189543	0.000717422	0.058752
cg16113772	6	2972824	SERPINB6	TSS1500	shore	0.143752	7.334e-05	0.0123896	0.13902	0.000124999	0.0192631	0.0231574	0.000143788	0.0213578
cg21579415	6	2973104	SERPINB6	TSS1500	shore	0.0894125	0.000205131	0.0243163	0.092311	0.000150925	0.0216873	0.0152684	0.000139848	0.021015
cg11744524	6	4078970	C6orf146	5'UTR	shore	0.12106	0.000227634	0.0260156	0.120035	0.000287107	0.0326674	0.0157866	0.000137889	0.0208414
cg11042402	6	8065314	BLOC1S5	TSS1500	shore	0.146101	4.20059e-06	0.00223367	0.14742	4.78018e-06	0.00281981	0.0244374	4.81175e-06	0.00289614
cg11754060	6	12012057	HIVEP1	TSS1500	shore	-0.12649	0.000154706	0.0201757	-0.123086	0.000287926	0.0327464	-0.0193895	0.000337922	0.0364617
cg22880757	6	13925042	RNF182	5'UTR	shore	-0.294218	0.000410589	0.0380015	-0.30329	0.000314938	0.034673	-0.0094522	0.000974529	0.0710136
cg23903465	6	24911334	FAM65B	TSS200	shore	-0.162085	0.000540264	0.0453028	-0.161392	0.000670153	0.0556886	-0.0153076	0.00151114	0.0923849
cg05868516	6	26286170	HIST1H4H	TSS1500	shore	0.152328	0.000262773	0.0284815	0.151988	0.000260984	0.030724	0.00499272	0.000531364	0.0487263
cg15776653	6	26538476	HMGN4	TSS200	shore	0.193769	0.000210771	0.0247534	0.188957	0.000297379	0.0334195	0.0183886	0.000190792	0.0255278
cg04020984	6	26988150	LOC100270746	TSS200	shore	-0.145617	7.262e-06	0.00303498	-0.15192	3.17652e-06	0.00234868	-0.0256603	3.06478e-06	0.00225187
cg16636692	6	27115249	HIST1H2BK	TSS1500	shore	-0.18402	0.00016469	0.0210212	-0.181267	0.000262578	0.0308377	-0.0149264	0.000607284	0.0528304
cg04352676	6	29596516	GABBR1	TSS1500	shore	-0.125387	0.000288079	0.0301892	-0.124288	0.000395238	0.0399187	-0.00640282	0.000975383	0.0710415
cg04981410	6	31325427	HLA-B	TSS1500	shore	0.360741	7.05003e-05	0.0120762	0.35083	0.000119485	0.0187073	0.0251882	4.01726e-05	0.00974654
cg22252462	6	31622318	APOM	TSS1500	shore	0.161197	4.2634e-07	0.000730493	0.161418	7.14771e-07	0.00108932	0.0272126	6.4634e-07	0.00100891
cg24208375	6	31704282	CLIC1	1stExon	shelf	-0.119373	7.73462e-05	0.0128479	-0.121889	7.79996e-05	0.014337	-0.00763785	0.000134542	0.0205202
cg06471678	6	31782158	HSPA1L	5'UTR	shore	-0.071595	0.000336402	0.0333537	-0.0696767	0.000614077	0.0526165	-0.0105189	0.000475239	0.0454745
cg00528568	6	31802333	SNORD48	TSS1500	shore	-0.142111	3.59984e-05	0.00790981	-0.142215	4.28491e-05	0.00991471	-0.0092824	6.32424e-05	0.0127996
cg02955100	6	32133421	EGFL8	5'UTR	shore	0.0943665	0.000109203	0.0161401	0.0913175	0.000199133	0.0257313	0.0148479	0.000197714	0.0260893
cg15451100	6	32812422	PSMB8	5'UTR	shore	-0.104517	0.000604821	0.0488495	-0.106618	0.000614628	0.0526464	-0.00359963	0.000744987	0.0601433
cg20630683	6	32812637	PSMB8	5'UTR	shore	-0.0966217	0.00021507	0.0250595	-0.0938871	0.000363012	0.0379078	-0.00928575	0.000359555	0.038048
cg16517114	6	32937355	BRD2	TSS1500	shore	-0.285182	0.000250313	0.0276516	-0.290527	0.000241836	0.029296	-0.00704884	0.000547216	0.049675
cg21986677	6	33243983	B3GALT4	TSS1500	shore	0.0830532	9.70032e-05	0.0148939	0.0837253	0.00010376	0.0171374	0.01444	7.7366e-05	0.0145372
cg21769444	6	34361405	NUDT3	TSS1500	shore	0.195518	0.000211519	0.0248101	0.187233	0.000475916	0.0447989	0.0318369	0.000557593	0.0501875
cg02237704	6	34724845	SNRPC	TSS200	shore	-0.208947	2.51705e-06	0.00172821	-0.213267	2.62446e-06	0.00210768	-0.0211251	1.63205e-06	0.00162144
cg08234270	6	36166897	BRPF3	5'UTR	shore	0.159661	0.000193833	0.0234158	0.165929	0.000143784	0.021019	0.0280437	0.000157217	0.0225993
cg26296769	6	43025862	KLC4	TSS1500	shore	0.304146	7.43057e-06	0.00307919	0.30227	1.1818e-05	0.00458278	0.0516616	1.37685e-05	0.00508302
cg06953601	6	52441809	TRAM2	5'UTR	shore	-0.139999	0.000227468	0.0260156	-0.136967	0.00036965	0.038351	-0.0156072	0.000493018	0.0465983
cg20431092	6	52441882	TRAM2	TSS200	shore	-0.213159	0.000440869	0.0397772	-0.208769	0.000529065	0.0478502	-0.0193524	0.000654103	0.0553571
cg16955101	6	64283916	PTP4A1	5'UTR	shore	0.306826	0.000145879	0.0194554	0.311718	0.000141592	0.0208032	0.0340717	4.25848e-05	0.0100846
cg09004581	6	74171029	MTO1	TSS1500	shore	-0.229013	0.000449013	0.0402024	-0.221513	0.00082972	0.0634839	-0.0217707	0.00091102	0.0683517
cg15411280	6	84747508	MRAP2	5'UTR	shelf	0.178725	2.8144e-05	0.00678858	0.179824	3.17651e-05	0.00821459	0.0310562	3.14028e-05	0.00837192
cg06205244	6	86299452	SNX14	5'UTR	shelf	0.305623	8.84213e-06	0.00340357	0.308524	9.80569e-06	0.00408283	0.0523013	1.05606e-05	0.00439716
cg05533462	6	88117504	C6orf165	TSS1500	shore	0.127223	0.000448619	0.0401866	0.12662	0.000595796	0.0516478	0.00704257	0.000895732	0.0676314
cg23997263	6	96462814	FUT9	TSS1500	shore	0.32287	0.00054945	0.0457814	0.316633	0.000796064	0.0619229	0.0436544	0.000680569	0.0567947
cg05692907	6	110799245	SLC22A16	TSS1500	shore	-0.13045	0.000559619	0.0463611	-0.136357	0.000361046	0.0377771	-0.00993839	0.000253286	0.0304574
cg14002274	6	111303046	RPF2	TSS1500	shore	-0.0669968	2.03375e-05	0.00559095	-0.0672444	2.28323e-05	0.00674188	-0.0113524	7.14122e-06	0.00351183
cg17722656	6	117087594	FAM162B	TSS1500	shore	0.168626	8.27752e-05	0.0134241	0.170275	9.24892e-05	0.0159227	0.0290607	0.000109291	0.0179814
cg00028251	6	119397402	FAM184A	5'UTR	shore	0.074406	0.000461453	0.0409287	0.0726429	0.000580538	0.050781	0.0125117	0.00044488	0.0436954
cg02834886	6	122793395	SERINC1	TSS1500	shore	0.126771	0.000544221	0.0455261	0.115032	0.00155065	0.0933604	0.00383313	0.00232075	0.119287
cg19211899	6	126277754	HINT3	TSS200	shore	0.161002	6.737e-05	0.0117301	0.16167	8.52258e-05	0.0151738	0.0124032	4.01166e-05	0.00974654
cg11933116	6	139349681	C6orf115	TSS200	shore	0.0911623	0.000172916	0.021733	0.0941884	0.000106725	0.0174437	0.00442209	0.000135269	0.0205752
cg25535418	6	144386474	PLAGL1	TSS1500	shore	0.187918	1.28911e-05	0.00422453	0.1906	9.71876e-06	0.00406822	0.028966	1.00905e-05	0.00428407
cg17199007	6	146349527	GRM1	5'UTR	shore	0.102728	0.000617624	0.0495853	0.094114	0.0017366	0.0998749	0.00453815	0.00170459	0.0990134
cg25529303	6	151186601	MTHFD1L	TSS200	shore	0.163877	0.00037541	0.0358668	0.155298	0.000900272	0.0668108	0.00732303	0.00121867	0.081196
cg10894318	6	160389536	IGF2R	TSS1500	shore	-0.208631	0.000164228	0.0209913	-0.208962	0.000199014	0.0257202	-0.0312248	0.000269885	0.0316768
cg11284489	6	167316069	RPS6KA2-AS1	TSS1500	shore	0.128343	2.74881e-05	0.00670637	0.12886	3.0694e-05	0.00808138	0.0196219	3.08699e-05	0.00830888
cg26493854	6	167370786	RNASET2	TSS1500	shore	-0.203289	5.36224e-05	0.0102151	-0.199248	9.88936e-05	0.0166135	-0.0200341	0.000177591	0.0243594
cg01674658	6	167370831	RNASET2	TSS1500	shore	-0.200348	6.61395e-06	0.00289679	-0.195807	1.40215e-05	0.00505394	-0.00808987	3.2622e-05	0.00855742
cg19363439	6	170862506	PSMB1	TSS200	shore	0.247785	0.000106488	0.0158623	0.246594	0.000151277	0.0217179	0.0256086	0.000445167	0.0437161
cg13067671	6	170893995	PDCD2	TSS1500	shore	0.140115	0.000337844	0.0334462	0.137428	0.000547059	0.048953	0.0072808	0.000447933	0.0438914
cg23670563	7	767237	PRKAR1B	TSS1500	shore	-0.131675	0.000607761	0.0489868	-0.130389	0.000727571	0.0586228	-0.00807032	0.00125769	0.0828386
cg03285219	7	1499161	MICALL2	TSS200	shore	-0.189446	4.71447e-05	0.0094273	-0.179776	0.00013583	0.0202793	-0.0157666	0.000145242	0.0214839
cg27317975	7	1499167	MICALL2	TSS200	shore	-0.235312	0.000598926	0.0485264	-0.23738	0.000600566	0.0519025	-0.020173	0.000989428	0.0716491
cg23357685	7	2354198	SNX8	TSS200	shore	-0.109021	0.000478705	0.0418655	-0.105867	0.000824564	0.0632621	-0.0154089	0.00105448	0.0744164
cg01615453	7	2598506	IQCE	TSS200	shore	-0.116889	0.000254769	0.0280055	-0.116313	0.000256635	0.030372	-0.0100107	0.000336364	0.0363787
cg22847190	7	2598508	IQCE	TSS200	shore	-0.158735	5.95581e-06	0.0027209	-0.161976	4.43e-06	0.00271378	-0.0120729	8.89891e-06	0.00400892
cg10135817	7	2724929	AMZ1	5'UTR	shelf	0.0961626	0.000404624	0.0376675	0.0930555	0.000746915	0.0595823	0.0162518	0.000517859	0.0479246
cg13038241	7	5632281	FSCN1	TSS200	shore	-0.139507	3.88354e-06	0.00216133	-0.138179	6.75575e-06	0.0033306	-0.0120367	5.9396e-06	0.00318796
cg18677685	7	6676124	ZNF316	TSS1500	shore	-0.0664303	0.000591049	0.0480967	-0.0724268	0.000181149	0.0243039	-0.00957306	0.000141247	0.0211363
cg25577322	7	17338213	AHR	TSS200	shore	-0.942595	6.30306e-05	0.011292	-0.947083	7.20288e-05	0.0135929	-0.0708988	3.45887e-05	0.00887277
cg23961865	7	27778364	TAX1BP1	TSS1500	shore	0.0850788	0.000421922	0.0386755	0.0879313	0.000272884	0.0316081	0.0144059	0.000135365	0.0205778
cg11417985	7	38671144	AMPH	1stExon	shore	-0.159181	0.000238112	0.0267591	-0.157034	0.000366086	0.0381274	-0.0252111	0.0001036	0.0174227
cg11040136	7	44788027	ZMIZ2	TSS1500	shore	-0.190156	0.000304598	0.0313408	-0.194116	0.00024787	0.029706	-0.0129027	0.00071987	0.0588664
cg15300875	7	56131544	SUMF2	TSS1500	shore	0.197139	1.41092e-06	0.00129066	0.199387	1.82993e-06	0.00172329	0.0343222	1.66195e-06	0.00163475
cg19933320	7	64125401	ZNF107	TSS1500	shore	0.259566	4.47645e-06	0.00232676	0.262099	4.58109e-06	0.00276742	0.0389986	2.69005e-06	0.0021198
cg17649906	7	66146123	RABGEF1	TSS1500	shore	0.227853	1.47266e-05	0.00458666	0.220071	2.33408e-05	0.00685091	0.034415	2.79339e-05	0.00781942
cg22511633	7	72993507	TBL2	TSS1500	shore	0.0992158	0.000170316	0.0215189	0.0999652	0.000189301	0.0249455	0.00547624	0.000284104	0.0327243
cg08887184	7	76025588	ZP3	TSS1500	shore	0.176919	3.86639e-07	0.000696007	0.178756	4.0712e-07	0.000854369	0.0308695	3.52981e-07	0.000790615
cg08218593	7	76025656	ZP3	TSS1500	shore	0.100763	0.000188398	0.022969	0.0974272	0.000277804	0.0319638	0.0153587	0.000160984	0.0229228
cg19643792	7	77166532	PTPN12	TSS1500	shore	-0.170272	3.01986e-06	0.00190236	-0.168112	6.4009e-06	0.00324953	-0.0290716	5.63383e-06	0.00311174
cg27335100	7	94536810	PPP1R9A	TSS200	shore	0.118857	0.000309229	0.0316308	0.119594	0.000191171	0.0251077	0.0166332	0.000111883	0.0182034
cg19435621	7	94538251	PPP1R9A	TSS1500	shore	0.190285	2.98255e-05	0.00703395	0.194336	2.7996e-05	0.00763878	0.0167484	2.40266e-05	0.00712819
cg19707358	7	97498617	ASNS	5'UTR	shelf	0.170202	2.65867e-07	0.000594317	0.173528	2.24779e-07	0.00074966	0.0297672	2.23373e-07	0.000670683
cg07558894	7	98030477	BAIAP2L1	TSS200	shore	-0.0994769	2.75844e-05	0.00672241	-0.0992305	3.83761e-05	0.00926621	-0.0127561	3.21319e-05	0.0084856
cg22793860	7	98030482	BAIAP2L1	TSS200	shore	-0.195598	0.000601716	0.0486972	-0.189304	0.000916915	0.0675858	-0.018965	0.00188373	0.104997
cg19071627	7	98923091	ARPC1A	TSS1500	shore	-0.103945	0.000103597	0.015595	-0.0959925	0.000306318	0.0340823	-0.00634873	0.000223168	0.028153
cg00929606	7	99680280	ZNF3	TSS1500	shore	-0.259294	1.02211e-05	0.00369431	-0.262428	1.19353e-05	0.00460662	-0.0238713	2.29493e-05	0.00691708
cg24028459	7	99724112	MBLAC1	TSS1500	shore	-0.125127	7.29794e-05	0.0123472	-0.122021	0.000126874	0.0194047	-0.0156982	0.000175979	0.02421
cg24542725	7	99724244	MBLAC1	TSS200	shore	-0.134919	6.47246e-05	0.0114506	-0.132956	8.5427e-05	0.0151865	-0.00898121	0.000129041	0.019996
cg23065101	7	100964734	RABL5	5'UTR	shore	-0.171688	0.000217477	0.0252276	-0.172952	0.000255111	0.0302595	-0.0167968	0.000415182	0.041738
cg16220402	7	107221141	BCAP29	TSS200	shore	-0.126316	6.23663e-05	0.0112294	-0.119458	0.000182401	0.0243926	-0.00418614	0.000276964	0.0322114
cg24434368	7	116593263	ST7	TSS200	shore	0.111841	0.000171211	0.0215798	0.110901	0.000218875	0.0273286	0.00373695	0.000336021	0.0363516
cg04579286	7	124569440	POT1-AS1	TSS1500	shore	0.220134	1.66947e-06	0.0013978	0.216933	3.46776e-06	0.00244539	0.0125108	5.39775e-06	0.00303474
cg07968522	7	129142123	SMKR1	TSS200	shore	-0.238105	1.40696e-05	0.00446054	-0.238686	1.7398e-05	0.005723	-0.0338264	2.53372e-05	0.00735748
cg21850832	7	130081170	CEP41	TSS200	shore	-0.082715	0.000195102	0.0235257	-0.0816566	0.000276479	0.0318851	-0.0107886	0.000272963	0.0319283
cg26147668	7	130081239	TSGA14	TSS1500	shore	0.442406	2.5005e-05	0.00630639	0.446848	2.87868e-05	0.00777849	0.0363604	7.82071e-06	0.00372202
cg08167706	7	134144106	AKR1B1	TSS1500	shore	0.191142	3.50711e-05	0.00778011	0.178167	0.000123562	0.0191545	0.0106389	0.000187612	0.025249
cg24524451	7	140372725	ADCK2	TSS1500	shore	-0.230242	0.000131748	0.0181867	-0.227625	0.00021749	0.0272119	-0.0301008	0.000242467	0.0297736
cg23138872	7	143583849	TCAF1	TSS1500	shore	0.134179	0.000459044	0.0407749	0.134562	0.000512985	0.046997	0.0128382	0.00116042	0.0788387
cg16656526	7	143600473	TCAF1	TSS1500	shore	0.111695	0.000335419	0.0332943	0.106119	0.000753236	0.0598917	0.00990739	0.00125363	0.0826625
cg21467066	7	150759490	SLC4A2	TSS1500	shelf	0.140076	0.000347243	0.0340248	0.13538	0.000619946	0.0528941	0.00798307	0.00094435	0.069654
cg02217041	7	151037549	NUB1	TSS1500	shore	0.0843231	3.10066e-05	0.00721493	0.08319	4.86096e-05	0.0106847	0.0126958	3.78931e-05	0.00944756
cg10551778	8	359909	FBXO25	5'UTR	shelf	0.265132	1.74545e-07	0.000539346	0.266047	2.25181e-07	0.00074966	0.0385314	1.77977e-07	0.000632073
cg14494313	8	18248453	NAT2	TSS1500	shelf	0.190873	0.000327612	0.0327856	0.192787	0.000330443	0.0357576	0.027348	0.000462677	0.0447645
cg02379870	8	22411199	SORBS3	5'UTR	shore	0.115494	1.69505e-05	0.00501101	0.112577	3.11486e-05	0.008141	0.0189769	2.58476e-05	0.00744197
cg05377754	8	23259538	LOXL2	5'UTR	shore	0.181282	2.48039e-06	0.00172281	0.181455	3.73291e-06	0.00252643	0.0314643	2.88311e-06	0.00218845
cg18198743	8	56683085	TMEM68	5'UTR	shelf	0.184393	1.30793e-05	0.00426131	0.181731	2.51239e-05	0.00715508	0.0190389	2.23574e-05	0.00681553
cg12271332	8	67579608	VCPIP1	TSS200	shore	-0.201533	0.000220884	0.0255015	-0.20689	0.000160086	0.0225067	-0.00815788	0.000459173	0.0445694
cg21243608	8	74205946	RDH10	TSS1500	shore	-0.101732	0.0001768	0.0220561	-0.0950706	0.000330604	0.0357606	-0.00963228	0.000280406	0.0324698
cg02893015	8	82755558	SNX16	TSS1500	shore	0.0958321	1.60164e-05	0.00484419	0.0966513	1.56614e-05	0.00537476	0.0166203	1.12068e-05	0.00454328
cg20480522	8	97274997	MTERFD1	TSS1500	shore	-0.245867	0.000242876	0.027109	-0.246936	0.000253162	0.0301012	-0.00878083	0.000263388	0.0312235
cg03157027	8	99959723	OSR2	5'UTR	shore	0.11303	0.00040626	0.0377528	0.110003	0.000560992	0.0496956	0.00902372	0.000588309	0.051823
cg04258637	8	100907546	COX6C	TSS1500	shore	0.179005	7.343e-06	0.00305581	0.180238	8.31666e-06	0.00371934	0.0305174	5.59515e-06	0.00309749
cg27170159	8	101170019	SPAG1	TSS1500	shore	-0.0752876	1.77155e-05	0.00514585	-0.077815	1.04348e-05	0.00425276	-0.0121426	5.69228e-06	0.00313433
cg09948425	8	121457834	MRPL13	TSS200	shore	-0.121883	5.84564e-05	0.0107726	-0.121787	6.09578e-05	0.0123373	-0.00763453	6.1498e-05	0.0126302
cg01357613	8	123795013	ZHX2	5'UTR	shore	-0.228035	0.000512463	0.043881	-0.224013	0.000808736	0.0625614	-0.00952022	0.00252816	0.125507
cg14563732	8	143474839	TSNARE1	5'UTR	shelf	0.172982	0.000172925	0.021733	0.173349	0.000218325	0.0272772	0.0213329	0.00021697	0.0276506
cg07691531	8	144660659	NAPRT1	TSS200	shore	0.338176	0.000394894	0.0371139	0.32634	0.000664505	0.0554233	0.0296909	0.000644901	0.054892
cg08936078	8	144895370	MIR937	TSS200	shore	0.0916483	6.68925e-05	0.0116838	0.0896799	0.000129253	0.0196411	0.00817582	0.000110579	0.0180707
cg01836096	8	145578603	C8ORFK29	TSS200	shore	0.0911484	2.51077e-07	0.000584968	0.0874194	1.05288e-06	0.00131588	0.00947352	6.75723e-07	0.00102344
cg26078439	8	145721896	PPP1R16A	TSS1500	shelf	0.0994194	2.15037e-05	0.00579089	0.0951581	4.5447e-05	0.0102795	0.0130898	3.7733e-05	0.0094196
cg27449959	8	146024786	ZNF517	5'UTR	shore	0.148468	0.000355794	0.0345777	0.13691	0.00105544	0.0736598	0.00473558	0.00111119	0.0768821
cg17447552	8	146079781	COMMD5	TSS1500	shore	0.169836	3.30938e-05	0.00751784	0.16904	4.9994e-05	0.0108574	0.0257783	7.30939e-05	0.0140506
cg01847992	8	146080375	COMMD5	TSS1500	shore	0.0638185	2.60043e-05	0.00647315	0.0674189	8.27714e-06	0.00371346	0.0114272	2.94698e-06	0.00220899
cg25209499	9	118672	FOXD4	TSS1500	shore	0.0838044	0.000472667	0.0415643	0.0844621	0.000531334	0.0479921	0.0144432	0.000407183	0.0412312
cg09060090	9	15510150	PSIP1	1stExon	shore	-0.190293	0.000507089	0.0435539	-0.195278	0.000433495	0.0422981	-0.0110702	0.00106718	0.0750215
cg15783933	9	33002679	APTX	TSS1500	shore	0.120636	2.49438e-05	0.00629703	0.117742	5.24994e-05	0.0112031	0.0175777	5.49227e-05	0.0118023
cg08086264	9	34992705	DNAJB5	5'UTR	shelf	0.106849	6.2735e-05	0.0112674	0.103871	0.000127956	0.0195032	0.0148884	0.00014525	0.0214839
cg22070613	9	35080824	FANCG	TSS1500	shore	-0.10286	0.000395973	0.0371664	-0.104467	0.000272791	0.0316045	-0.012466	0.000245062	0.0299272
cg05570315	9	71628309	PRKACG	1stExon	shore	-0.312335	1.80238e-05	0.00520304	-0.314627	2.3708e-05	0.00692761	-0.0379164	4.83443e-05	0.0108867
cg16606005	9	71629104	PRKACG	TSS200	shore	0.0969101	0.000382037	0.0362923	0.0934624	0.000746643	0.0595771	0.00547105	0.000911129	0.0683533
cg09585069	9	94124268	AUH	TSS200	shore	-0.189157	0.000396536	0.0372046	-0.178948	0.000922939	0.0678948	-0.0139685	0.00160902	0.0958821
cg14220634	9	97020667	ZNF169	TSS1500	shore	0.14474	1.06203e-06	0.0011114	0.143879	1.76086e-06	0.00168541	0.0248609	1.60967e-06	0.00161144
cg05436077	9	99803381	CTSV	TSS1500	shore	0.189632	1.00674e-05	0.00367171	0.188638	1.3215e-05	0.0049017	0.0320124	1.55878e-05	0.00546417
cg14162627	9	99963165	ZNF322B	TSS1500	shore	0.151215	8.18311e-05	0.0133319	0.152323	7.59538e-05	0.0140564	0.0258899	5.70618e-05	0.0120879
cg01241375	9	102861774	INVS	5'UTR	shore	-0.132226	4.2453e-06	0.00224388	-0.129731	5.44215e-06	0.00298487	-0.00419953	1.28621e-05	0.0049005
cg19950186	9	115096007	PTBP3	TSS1500	shore	-0.158765	5.61635e-06	0.0026421	-0.156656	1.07588e-05	0.0043237	-0.0163482	1.66008e-05	0.00567236
cg13821031	9	116035939	CDC26	5'UTR	shore	0.201718	9.62142e-05	0.0148185	0.198018	0.000164881	0.0229408	0.0301524	0.000276961	0.0322114
cg13793166	9	123639954	PHF19	TSS1500	shore	0.250654	0.000177712	0.0221415	0.258893	0.000147572	0.0213934	0.025302	5.60285e-05	0.0119627
cg11508872	9	123964527	RAB14	TSS200	shore	0.313105	4.93313e-07	0.00078062	0.312799	6.48805e-07	0.00103712	0.0131516	4.24877e-07	0.000837866
cg06778640	9	130518200	SH2D3C	TSS1500	shore	-0.092486	8.79369e-05	0.0139544	-0.0893932	0.000176797	0.0239657	-0.00760619	0.000131887	0.02029
cg02540579	9	130922493	C9orf16	TSS200	shore	-0.184033	0.000577764	0.0474398	-0.175228	0.00112159	0.0765538	-0.0124521	0.0016464	0.097136
cg00064218	9	130922498	C9orf16	TSS200	shore	-0.169772	0.000126129	0.0176743	-0.169919	0.000174536	0.0237907	-0.0190583	0.00037226	0.0389201
cg16925069	9	131083986	COQ4	TSS1500	shore	0.206294	0.000184996	0.0227083	0.202156	0.000321657	0.035166	0.0200075	0.000441424	0.0434648
cg14445171	9	131419910	WDR34	TSS1500	shore	0.183814	0.000289662	0.0302885	0.182524	0.000390812	0.0396502	0.0292022	0.000520698	0.0480753
cg13529086	9	136217353	SNORD36C	TSS1500	shore	-0.136005	0.000556268	0.046181	-0.133978	0.000723164	0.0583575	-0.0103376	0.0011821	0.0796798
cg13730379	10	6020585	IL15RA	TSS1500	shore	0.236602	9.52876e-06	0.00356068	0.228347	2.47322e-05	0.00711042	0.0325712	2.65976e-05	0.00759386
cg06787369	10	13141459	OPTN	TSS1500	shore	-0.146293	0.00035127	0.0342909	-0.14284	0.000603393	0.0520475	-0.00520362	0.00105564	0.0744548
cg01490296	10	13205619	MCM10	5'UTR	shore	0.366436	1.04164e-06	0.00110181	0.370861	1.15417e-06	0.00136838	0.062416	1.60323e-06	0.0016091
cg17897505	10	17244376	TRDMT1	TSS1500	shore	0.109708	9.43323e-06	0.00353741	0.10683	2.20607e-05	0.0066087	0.0182821	1.85245e-05	0.0060859
cg18894138	10	27443559	YME1L1	TSS1500	shore	-0.0543126	0.000301844	0.0311782	-0.05462	0.000342695	0.0366143	-0.00917699	0.000151063	0.0220282
cg20601684	10	27792608	RAB18	TSS1500	shore	0.174464	0.000170973	0.0215652	0.171871	0.000263587	0.0309192	0.0223224	0.000355139	0.0377333
cg26616244	10	29697054	SVIL-AS1	TSS1500	shore	0.173395	2.29733e-06	0.00165977	0.171186	4.06049e-06	0.00260381	0.029525	3.7001e-06	0.0025057
cg21667498	10	35381004	CUL2	TSS1500	shore	0.170794	3.06622e-07	0.000625657	0.168608	5.90974e-07	0.000997272	0.0235266	8.1271e-07	0.001123
cg19137606	10	38146164	ZNF248	5'UTR	shore	0.279747	4.16344e-08	0.000330074	0.278048	7.93373e-08	0.000506252	0.0106579	7.90434e-08	0.000484674
cg09990998	10	44100669	ZNF485	TSS1500	shore	0.303927	5.32974e-05	0.0101903	0.303016	7.23443e-05	0.013636	0.0422173	0.000126496	0.0196989
cg19114820	10	45496705	ZNF22	5'UTR	shore	-0.166747	0.000285772	0.0300257	-0.172	0.000209696	0.0266273	-0.0183394	6.83099e-05	0.0134472
cg18366300	10	45496710	ZNF22	5'UTR	shore	-0.252642	7.73627e-05	0.0128479	-0.253386	0.000105506	0.0173353	-0.0140901	0.000203301	0.0265078
cg04724426	10	51564444	NCOA4	TSS1500	shore	0.117074	0.000147777	0.0195788	0.10703	0.000483597	0.0452684	0.0159418	0.000337074	0.0363911
cg12289553	10	52500425	ASAH2B	5'UTR	shore	0.159368	4.12789e-05	0.00866568	0.166024	2.71766e-05	0.00752643	0.0278828	3.24436e-05	0.00852694
cg23016347	10	75170966	ANXA7	5'UTR	shelf	0.0930812	3.66416e-05	0.00800186	0.0912183	5.98678e-05	0.0122122	0.0157413	3.40276e-05	0.00877654
cg05373286	10	76969678	VDAC2	TSS1500	shore	-0.264055	8.35582e-05	0.0135223	-0.264403	9.91929e-05	0.0166385	-0.0127212	0.000259069	0.0308831
cg04743007	10	89624649	KLLN	TSS1500	shore	-0.278801	8.55983e-05	0.0137222	-0.281482	0.000103469	0.0171128	-0.0230976	0.000372176	0.0389165
cg07498937	10	98481036	PIK3AP1	TSS1500	shore	0.150106	0.000347162	0.0340211	0.145791	0.000575699	0.0505025	0.00720124	0.000540277	0.0492501
cg06370301	10	104179792	PSD	TSS1500	shore	-0.109496	0.000155855	0.0202793	-0.108541	0.000218747	0.0273206	-0.00403205	0.000254328	0.0305499
cg15681023	10	104191966	CUEDC2	5'UTR	shore	-0.138309	2.6143e-05	0.0064912	-0.132274	6.96931e-05	0.013374	-0.0053641	7.50578e-05	0.0142709
cg03958163	10	105615502	SH3PXD2A	TSS1500	shore	-0.241374	0.000433969	0.0394129	-0.238248	0.000654949	0.0548784	-0.0306768	0.000839609	0.0649688
cg25294646	10	105678198	OBFC1	TSS200	shore	-0.141284	0.000434796	0.039466	-0.151603	0.000180798	0.0242852	-0.00543519	0.000190993	0.0255416
cg19038917	10	106014565	GSTO1	TSS200	shore	-0.187076	8.01747e-05	0.013148	-0.178561	0.00021244	0.0268238	-0.016356	0.000242537	0.0297736
cg17383262	10	106034917	GSTO2	5'UTR	shore	0.13692	0.000403824	0.0376198	0.137532	0.000433085	0.0422777	0.00835445	0.00654322	0.215155
cg10388430	10	111768423	ADD3	5'UTR	shore	0.202258	0.000208894	0.0245992	0.197002	0.000323294	0.0352745	0.0118101	0.000231711	0.0289076
cg23715505	10	115613921	NHLRC2	TSS1500	shore	-0.323974	1.07355e-05	0.00380114	-0.320251	1.88242e-05	0.0059614	-0.0404674	2.30118e-05	0.00692953
cg14584159	10	134351371	INPP5A	1stExon	shore	-0.17847	0.000262459	0.0284759	-0.186853	0.000132408	0.0199429	-0.00430908	0.000362105	0.038225
cg08843492	11	308231	IFITM2	1stExon	shelf	-0.173922	3.88429e-07	0.000697628	-0.172904	6.75251e-07	0.00104947	-0.0231898	1.14815e-06	0.00132912
cg03547062	11	393606	PKP3	TSS1500	shore	0.100176	0.000605935	0.0489003	0.104931	0.000409873	0.0408395	0.00825254	0.000660121	0.0557155
cg08057038	11	626128	MUPCDH	TSS1500	shore	0.165986	5.05366e-05	0.00983008	0.170049	4.96078e-05	0.0107997	0.0292244	4.86578e-05	0.0109253
cg09884480	11	1967966	MRPL23	TSS1500	shore	0.0967255	0.000469578	0.0414386	0.096133	0.000450712	0.0432613	0.0166633	0.000350174	0.0373575
cg14480149	11	2422612	TSSC4	TSS1500	shore	0.234851	0.000102343	0.0154883	0.231392	0.000148132	0.0214397	0.0169661	9.089e-05	0.0160667
cg12900931	11	3400491	ZNF195	TSS200	shore	-0.211862	0.000101354	0.0153718	-0.206443	0.000196076	0.0254916	-0.0167327	0.000471356	0.0452594
cg13620921	11	3400587	ZNF195	TSS200	shore	-0.138983	0.000158081	0.0204693	-0.133107	0.000354411	0.0373476	-0.00803692	0.000518119	0.0479318
cg04041669	11	8190690	RIC3	TSS200	shore	-0.0799593	1.85157e-05	0.00529216	-0.0820644	1.54342e-05	0.00533881	-0.0116485	9.90249e-06	0.00424705
cg08228804	11	14915167	CYP2R1	TSS1500	shore	0.261711	0.000405694	0.0377269	0.262017	0.000465395	0.0441896	0.041027	0.000804062	0.0631932
cg05744487	11	18720220	TMEM86A	TSS200	shore	-0.171485	4.01755e-05	0.00851765	-0.172433	4.78917e-05	0.0106002	-0.0225515	5.91043e-05	0.0123264
cg03503634	11	36531973	TRAF6	TSS200	shore	-0.463294	6.0267e-06	0.00273735	-0.475212	4.69397e-06	0.00280162	-0.0239857	1.00576e-05	0.00428132
cg11598954	11	44086756	ACCS	TSS1500	shore	0.123162	0.000279765	0.0296366	0.123369	0.000349005	0.0369714	0.0164154	0.000413895	0.0416797
cg07539959	11	45168039	PRDM11	TSS1500	shore	0.160684	6.80276e-05	0.0117942	0.165136	5.37472e-05	0.0113775	0.00645745	0.000115093	0.018556
cg25318278	11	50257830	LOC441601	TSS200	shore	0.19956	3.05192e-05	0.00713112	0.206339	1.91346e-05	0.00602825	0.0358686	1.35742e-05	0.00504067
cg20091523	11	58909996	FAM111A	TSS1500	shore	-0.170466	0.000262135	0.0284611	-0.167681	0.000371788	0.0384812	-0.0105885	0.000820173	0.0639758
cg23874515	11	59578660	MRPL16	TSS1500	shore	0.154606	0.000216886	0.0251851	0.154457	0.00028352	0.0323904	0.0155962	0.000155496	0.0224881
cg14822525	11	59579648	MRPL16	TSS1500	shore	0.17973	0.000440158	0.0397451	0.170605	0.000985486	0.0707913	0.0247898	0.00140663	0.0883141
cg03700121	11	60610004	CCDC86	1stExon	shore	-0.269328	2.52761e-06	0.00172926	-0.268098	4.2901e-06	0.00268727	-0.0235385	1.66587e-05	0.00568296
cg24299813	11	60685836	TMEM109	5'UTR	shelf	0.257634	9.45304e-07	0.00105666	0.261455	7.64063e-07	0.00112028	0.0448206	6.00122e-07	0.000980907
cg27230446	11	62447987	UBXN1	TSS1500	shore	0.0783328	1.41983e-05	0.00448801	0.0789287	1.57273e-05	0.00538559	0.0117709	1.00129e-05	0.00427165
cg03457485	11	63753251	OTUB1	TSS200	shore	-0.136901	2.76566e-05	0.00673192	-0.135074	4.89891e-05	0.0107302	-0.0224968	5.83802e-05	0.0122449
cg21778598	11	64051942	GPR137	TSS1500	shore	-0.210132	2.0667e-07	0.000573171	-0.203329	4.03961e-07	0.000850012	-0.0191693	3.21016e-07	0.000752715
cg14116162	11	64052260	BAD	TSS200	shore	-0.115058	0.000327584	0.0327856	-0.112242	0.000540679	0.0485815	-0.0123153	0.000768062	0.0613499
cg19105865	11	64948657	CAPN1	TSS1500	shore	-0.146448	0.000366098	0.0352474	-0.144606	0.00055958	0.0496209	-0.00630579	0.00115577	0.0786683
cg04261607	11	65150871	SLC25A45	TSS1500	shelf	0.0941661	0.00014626	0.0194897	0.0926352	0.000252021	0.0300259	0.0161506	0.000156313	0.0225481
cg20462888	11	65292501	SCYL1	TSS200	shore	-0.162569	0.000452369	0.0403997	-0.161997	0.000552472	0.0492377	-0.0258717	0.000690625	0.0573758
cg11852940	11	65364071	KCNK7	TSS1500	shelf	0.105093	0.000216223	0.0251453	0.105199	0.000280956	0.0321822	0.0104796	0.000445258	0.0437161
cg17480646	11	65405466	SIPA1	TSS200	shelf	-0.143253	0.000482669	0.0421062	-0.147595	0.00034548	0.0367537	-0.00803235	0.000251151	0.0303028
cg27068330	11	65405492	SIPA1	TSS200	shelf	-0.309809	0.000118144	0.0169644	-0.322467	8.15948e-05	0.0147696	-0.0153242	0.000124106	0.0194495
cg24811957	11	67169366	PPP1CA	1stExon	shore	-0.1679	2.95073e-05	0.00699463	-0.167429	3.40623e-05	0.00859898	-0.0174992	6.06283e-05	0.0125389
cg11867686	11	67169368	PPP1CA	5'UTR	shore	-0.314287	3.99081e-05	0.00849306	-0.306141	8.6595e-05	0.0153109	-0.0168468	0.000105488	0.0176202
cg09090353	11	67194923	RPS6KB2	TSS1500	shore	0.125758	0.000204202	0.0242394	0.124714	0.000264132	0.0309636	0.0145689	0.000273586	0.0319726
cg09379094	11	69922018	ANO1-AS2	TSS1500	shelf	0.129254	0.000117726	0.0169228	0.118456	0.000451965	0.0433003	0.0148641	0.000385911	0.0398823
cg20728496	11	71163555	NADSYN1	TSS1500	shore	0.243715	1.61208e-08	0.000244382	0.247674	1.43747e-08	0.000267858	0.0101069	2.28045e-08	0.000293416
cg08597220	11	71791202	LRTOMT	TSS200	shore	-0.183539	3.71913e-07	0.000678498	-0.179518	8.23033e-07	0.00115146	-0.00909231	2.07324e-06	0.00185804
cg25673899	11	72492954	STARD10	5'UTR	shore	-0.261872	0.000494187	0.0427876	-0.252487	0.000803917	0.0623181	-0.00762793	0.000745523	0.0601742
cg04068754	11	72943089	P2RY2	5'UTR	shelf	0.146087	4.65257e-07	0.000765542	0.140253	1.78975e-06	0.00170682	0.0232534	1.45486e-06	0.00152452
cg17174146	11	74303501	POLD3	TSS200	shore	-0.229611	4.11068e-06	0.00222346	-0.233104	4.40303e-06	0.00271042	-0.0223983	1.3064e-06	0.00143421
cg10010533	11	82445170	FAM181B	TSS1500	shore	0.162971	7.98054e-06	0.00321044	0.163284	1.13301e-05	0.00446189	0.0272279	5.83283e-06	0.00315723
cg08970795	11	93517154	MED17	TSS1500	shore	-0.107532	0.000327812	0.0327964	-0.10993	0.000251078	0.0299441	-0.00821276	0.000267813	0.0315374
cg27196691	11	105947405	KBTBD3	5'UTR	shore	0.193744	3.16857e-07	0.000637665	0.194568	3.15763e-07	0.00079816	0.00872473	2.42607e-07	0.000678994
cg22479949	11	117668814	DSCAML1	TSS1500	shore	-0.263736	0.000491872	0.0426358	-0.263757	0.000635496	0.0537998	-0.0361428	0.00046716	0.0450218
cg08903484	11	118841056	FOXR1	TSS1500	shore	0.111571	0.000287127	0.0301237	0.112441	0.000347514	0.0368483	0.014322	0.000590182	0.0519297
cg20929545	11	118958046	HMBS	TSS1500	shelf	0.194938	5.7366e-07	0.00082918	0.194078	1.09278e-06	0.00132632	0.0330435	1.09127e-06	0.00128781
cg06552368	11	118972898	DPAGT1	TSS200	shore	-0.164085	0.000229021	0.0260962	-0.155984	0.000439249	0.0425934	-0.00883043	0.000712528	0.0585351
cg23954629	11	120895111	TBCEL	5'UTR	shore	-0.276145	7.63279e-06	0.00313136	-0.271056	1.60656e-05	0.00545386	-0.0254776	4.82187e-06	0.00289724
cg05631262	11	125933228	CDON	TSS200	shore	-0.0699649	0.000210855	0.0247558	-0.0679413	0.000283264	0.032372	-0.00639166	0.000251093	0.0303004
cg06263077	11	126156996	TIRAP	5'UTR	shelf	0.152648	0.000385975	0.0365205	0.142563	0.00077651	0.0610004	0.0150397	0.00135545	0.0864494
cg11057802	11	128567014	SENCR	TSS1500	shelf	-0.108849	0.000548405	0.0457362	-0.112388	0.000390231	0.0396271	-0.0081519	0.000475109	0.0454745
cg02941118	11	134201640	GLB1L2	TSS200	shore	-0.170287	0.000130593	0.0180835	-0.161669	0.000320876	0.0351051	-0.0226393	0.000397702	0.0406011
cg02055889	12	1059459	RAD52	TSS1500	shore	0.247418	4.32143e-05	0.00892561	0.241134	7.62549e-05	0.0140999	0.0123827	7.2982e-05	0.0140395
cg14145908	12	2162506	CACNA1C	5'UTR	shore	-0.137291	0.000330133	0.0329548	-0.132779	0.00065914	0.0550767	-0.0137889	0.00106484	0.0749215
cg07314005	12	6418690	PLEKHG6	TSS1500	shore	0.0906399	0.00041267	0.0381182	0.0861	0.000891774	0.0663953	0.014602	0.000716175	0.0586866
cg10002567	12	6677959	NOP2	TSS1500	shore	0.0766223	0.000208254	0.0245612	0.0696923	0.000742328	0.0593729	0.0120076	0.000600399	0.0524946
cg02943720	12	7036715	ATN1	5'UTR	shore	-0.137956	6.85016e-05	0.0118502	-0.135056	0.000113728	0.0181905	-0.00863837	0.000261943	0.0311028
cg21899283	12	14960045	C12orf69	5'UTR	shelf	0.159782	8.15824e-05	0.0133121	0.154418	0.000178801	0.0241498	0.0253322	0.000130902	0.0201887
cg07869763	12	21810279	LDHB	5'UTR	shore	-0.252496	4.13166e-05	0.00866594	-0.25976	3.44373e-05	0.00867135	-0.0128547	6.66215e-05	0.013231
cg19407459	12	26986763	ITPR2	TSS1500	shore	0.22095	0.000157026	0.0203808	0.235172	7.62731e-05	0.0140999	0.0128891	0.000297321	0.0336491
cg19645734	12	49582919	TUBA1A	TSS200	shore	-0.255213	4.97622e-06	0.00247507	-0.257303	6.57467e-06	0.0032805	-0.0178217	9.06335e-06	0.00406022
cg25274881	12	49761165	SPATS2	5'UTR	shore	-0.193458	4.80372e-05	0.00953292	-0.202146	2.52381e-05	0.00717699	-0.0134238	6.19481e-05	0.0126528
cg07535477	12	50017486	PRPF40B	5'UTR	shore	-0.248104	0.000182449	0.0225264	-0.239729	0.00032312	0.035267	-0.0216619	0.000585605	0.0516834
cg17322163	12	51632344	DAZAP2	TSS200	shore	-0.189307	4.59494e-05	0.00927812	-0.186421	6.93323e-05	0.0133243	-0.0142517	0.000116935	0.0187264
cg05607320	12	53342553	KRT18	TSS200	shore	-0.0565518	6.84176e-05	0.0118497	-0.0567749	7.58106e-05	0.0140465	-0.00860419	2.53587e-05	0.00735748
cg19270858	12	53342770	KRT18	TSS200	shore	-0.156477	5.46489e-06	0.00261443	-0.155233	8.40361e-06	0.00373894	-0.0140314	7.9689e-06	0.00376324
cg07833959	12	53716740	AAAS	TSS1500	shore	0.138053	0.000204446	0.0242546	0.132481	0.000401334	0.0402811	0.0196224	0.000493543	0.0466254
cg01579535	12	54447292	HOXC4	5'UTR	shore	-0.0833453	0.00032762	0.0327856	-0.0805398	0.000613594	0.0525868	-0.00862425	0.00037246	0.0389307
cg09371693	12	57855541	GLI1	5'UTR	shore	-0.242134	6.96452e-05	0.0119752	-0.239921	9.35482e-05	0.0160487	-0.0175868	9.238e-05	0.0162363
cg23175599	12	64848891	TBK1	5'UTR	shelf	0.113905	9.12298e-05	0.0143149	0.110963	0.00013326	0.0200252	0.0127936	0.000161049	0.022928
cg13388038	12	81331863	LIN7A	TSS200	shore	0.116534	0.000304082	0.0313257	0.117277	0.000257972	0.0304746	0.0102547	0.00021066	0.0271851
cg18498537	12	88535572	TMTC3	TSS1500	shore	-0.286109	0.000295424	0.0307109	-0.292711	0.000268912	0.0313098	-0.021023	0.000576231	0.0512165
cg05453319	12	96430773	LTA4H	TSS1500	shore	0.0829198	0.000104215	0.0156366	0.0802253	0.00018002	0.024231	0.0133083	0.000120041	0.0190374
cg12581354	12	100537139	UHRF1BP1L	TSS1500	shore	0.0669004	0.000410239	0.0379789	0.0659759	0.000515975	0.0471444	0.0115378	0.000317582	0.0350722
cg16785387	12	100594386	ACTR6	TSS200	shore	0.108412	9.52105e-05	0.0147246	0.117972	2.53762e-05	0.00720403	0.00505703	5.4356e-05	0.0117174
cg10437627	12	105379893	C12orf45	TSS1500	shore	-0.138083	8.11626e-05	0.0132629	-0.139823	8.38733e-05	0.0150501	-0.00694617	0.000119644	0.0190216
cg20824717	12	110561757	IFT81	TSS1500	shore	0.164279	5.09484e-05	0.0098808	0.159769	9.83358e-05	0.0165623	0.0274131	0.000102368	0.0173046
cg00391320	12	112127825	ACAD10	5'UTR	shelf	0.106012	9.41802e-05	0.0146113	0.102729	0.000193405	0.0252784	0.017897	0.000146002	0.0215438
cg15792158	12	113574084	RASAL1	TSS200	shore	-0.122812	0.000259818	0.0283343	-0.121469	0.000388849	0.039551	-0.0143623	0.000324949	0.0356302
cg27456220	12	113773005	SLC24A6	TSS200	shore	-0.192603	1.49617e-05	0.00463778	-0.187618	2.95491e-05	0.00788308	-0.0179471	2.31292e-05	0.0069493
cg06853126	12	113773621	SLC8B1	TSS1500	shore	0.128646	1.2328e-05	0.00412792	0.128738	1.46195e-05	0.00519096	0.0214166	9.75967e-06	0.0042171
cg10585698	12	113795049	PLBD2	TSS1500	shore	0.204193	2.36535e-05	0.00609681	0.207201	2.23684e-05	0.00666016	0.0330849	3.01851e-05	0.00819198
cg11209001	12	121647654	P2RX4	TSS200	shore	-0.218212	1.70026e-05	0.00501916	-0.213379	3.60384e-05	0.00891155	-0.0198649	6.917e-05	0.0135519
cg07646941	12	121788900	ANAPC5	5'UTR	shore	0.250968	0.000141846	0.0191344	0.248961	0.00022231	0.0276232	0.0297545	0.000340733	0.0366391
cg17937222	12	122018562	KDM2B	TSS200	shore	-0.200988	0.000343061	0.0337747	-0.192198	0.000584652	0.0510255	-0.0137243	0.000610317	0.0529622
cg06879608	12	124787404	FAM101A	5'UTR	shore	0.146197	0.000369334	0.0354546	0.142882	0.000577112	0.0505812	0.0222022	0.000743634	0.0600628
cg09694328	12	124821994	MIR6880	TSS1500	shore	0.0979594	2.52321e-05	0.0063433	0.0980158	3.1346e-05	0.00816293	0.0163864	2.42439e-05	0.00717232
cg13931323	12	125474833	DHX37	TSS1500	shore	0.139046	5.7916e-05	0.0107183	0.13754	9.74957e-05	0.0164633	0.0210661	0.00010528	0.0176139
cg07199894	12	132379104	ULK1	TSS200	shore	-0.0889823	3.53071e-05	0.007817	-0.0846963	9.69903e-05	0.0164073	-0.0137097	6.30895e-05	0.0127931
cg17251152	12	132434306	EP400	TSS200	shore	-0.11713	1.94422e-05	0.00543235	-0.114546	3.65713e-05	0.00900078	-0.0153702	4.05063e-05	0.00978817
cg08818195	12	133066505	FBRSL1	TSS1500	shore	-0.125727	0.000325706	0.032669	-0.123939	0.000468484	0.0443722	-0.0183697	0.000549142	0.0497793
cg15337646	12	133465293	CHFR	TSS1500	shore	0.143039	0.000209738	0.0246689	0.140646	0.000294038	0.0331987	0.0219177	0.000265966	0.0314047
cg07249265	12	133617150	ZNF84	5'UTR	shelf	0.143305	0.000337257	0.033416	0.145257	0.000341329	0.0365539	0.0192106	0.000329697	0.0359299
cg19316489	12	133757441	ZNF268	TSS1500	shore	0.163487	0.000276203	0.0293892	0.162549	0.000271702	0.0315177	0.0252054	0.000179525	0.0245048
cg24766109	13	20434104	ZMYM5	5'UTR	shelf	0.122127	8.20533e-05	0.0133501	0.12075	0.000123255	0.0191258	0.0167663	8.90829e-05	0.0158796
cg14536746	13	21871064	MIPEPP3	TSS1500	shore	0.149608	0.000291394	0.0304068	0.148844	0.000318063	0.0349024	0.0251264	0.000255343	0.0306101
cg14700609	13	24463713	PCOTH	5'UTR	shore	-0.126287	0.000260012	0.0283476	-0.124348	0.000393536	0.0398264	-0.00930654	0.000484323	0.0460817
cg12725087	13	24881268	C1QTNF9	TSS200	shore	0.151072	2.00326e-05	0.00553233	0.142384	7.03464e-05	0.0134453	0.0207059	7.52124e-05	0.0142955
cg01465071	13	31376917	LINC00398	TSS1500	shore	0.0966901	6.86935e-07	0.00090159	0.0944737	1.79538e-06	0.00171011	0.0159798	8.93694e-07	0.00117296
cg23206311	13	33002447	N4BP2L1	TSS200	shore	-0.17179	0.000517971	0.0441498	-0.17168	0.000577822	0.0506208	-0.0135146	0.00112053	0.0772276
cg07350703	13	38923610	UFM1	TSS1500	shore	-0.125784	0.0001685	0.0213788	-0.124266	0.000211537	0.0267571	-0.00636676	0.000313382	0.034765
cg21938123	13	52733373	NEK3	5'UTR	shore	-0.314312	0.000393433	0.0370432	-0.314805	0.000487819	0.0455257	-0.013714	0.000781046	0.062046
cg01723761	13	101186107	A2LD1	TSS200	shore	0.17788	1.73445e-05	0.00507571	0.176716	2.95338e-05	0.00788168	0.0287684	4.04443e-05	0.00978465
cg19815813	13	101186116	A2LD1	TSS200	shore	0.113614	2.40506e-06	0.00170058	0.109652	7.05406e-06	0.00341346	0.0134016	7.31532e-06	0.00356617
cg04838709	14	21151782	ANG	TSS1500	shore	0.105133	0.000594541	0.0482673	0.10941	0.000429398	0.0420538	0.00288475	0.000721032	0.0589001
cg14402194	14	23398944	PRMT5	TSS200	shore	0.0971479	0.00023999	0.0268874	0.0964485	0.000292579	0.033079	0.0167646	0.00023198	0.0289237
cg21168458	14	24615779	RNF31	TSS1500	shore	-0.234251	1.23974e-07	0.000486514	-0.237226	1.38261e-07	0.000606777	-0.0140912	4.35243e-07	0.000845689
cg13977158	14	24685359	MDP1	TSS200	shelf	0.274446	1.67893e-05	0.00497958	0.272627	2.73521e-05	0.00754841	0.0160839	1.17562e-05	0.00465072
cg12930714	14	24835006	NFATC4	TSS1500	shore	-0.149162	0.000147979	0.0196023	-0.1421	0.000349328	0.0369907	-0.0156718	0.000583559	0.0516011
cg12145739	14	24912198	SDR39U1	TSS200	shore	0.189764	3.52476e-05	0.00780823	0.187966	5.46765e-05	0.0115026	0.0168788	6.30425e-05	0.0127921
cg27390890	14	35513921	FAM177A1	TSS200	shore	0.0953479	0.000557974	0.0462737	0.0930452	0.000884504	0.0661055	0.0158657	0.0006299	0.0540196
cg13910117	14	36279393	RALGAPA1P	TSS1500	shore	0.166353	6.50294e-06	0.00287014	0.155555	2.74145e-05	0.00755766	0.0238451	2.53662e-05	0.00735748
cg00950398	14	37051863	NKX2-8	TSS200	shore	-0.0741631	0.000609642	0.0491108	-0.0695445	0.00140682	0.0880724	-0.00933575	0.00166137	0.0975943
cg04910692	14	39639893	TRAPPC6B	TSS1500	shore	-0.114282	0.000187279	0.0228913	-0.109219	0.000421024	0.0414977	-0.0189756	0.000354469	0.037698
cg16991671	14	54956552	GMFB	TSS1500	shore	0.12024	1.50144e-07	0.000508044	0.120884	1.68833e-07	0.000685066	0.0208457	1.21024e-07	0.00054799
cg08292050	14	55492636	WDHD1	5'UTR	shore	0.186686	4.80855e-05	0.00953691	0.185321	6.93309e-05	0.0133243	0.0226788	7.93278e-05	0.0147504
cg02565863	14	56584899	PELI2	TSS200	shore	-0.0856579	0.000465957	0.0412024	-0.0865889	0.000534425	0.0481851	-0.0107028	0.000535286	0.0489544
cg19941270	14	56584987	PELI2	TSS200	shore	-0.149939	0.000425796	0.0388731	-0.152625	0.000339471	0.0364385	-0.00669054	0.000425873	0.0424179
cg26392828	14	61191075	SIX4	TSS1500	shore	-0.258553	8.14741e-06	0.00324725	-0.257123	1.34793e-05	0.00494829	-0.0210703	6.66681e-06	0.00338676
cg13668276	14	62227669	SNAPC1	TSS1500	shore	0.111535	0.000234625	0.0265191	0.10943	0.000394004	0.0398405	0.0138563	0.000363541	0.0382859
cg13210403	14	65006688	HSPA2	TSS1500	shore	0.301507	7.74225e-05	0.0128523	0.312488	5.81268e-05	0.0120025	0.0316257	1.47383e-05	0.00530186
cg05193430	14	68086242	ARG2	TSS1500	shore	-0.139341	2.64876e-05	0.00655449	-0.138179	3.2383e-05	0.00830054	-0.00773951	0.000104246	0.0174975
cg24967871	14	70077885	SUSD6	TSS1500	shore	0.133528	0.000422006	0.0386755	0.125913	0.000973416	0.0702012	0.00501437	0.00103061	0.0733954
cg07120900	14	73526903	RBM25	5'UTR	shore	0.0866386	5.83949e-05	0.0107638	0.0826872	0.00016105	0.0226001	0.0125609	0.000135103	0.020561
cg14040252	14	73925575	NUMB	TSS1500	shore	-0.124895	0.000291229	0.0304068	-0.125225	0.000342787	0.0366143	-0.00697953	0.000494599	0.0466578
cg13411737	14	76843917	ESRRB	5'UTR	shore	0.126793	0.000270329	0.0289456	0.126359	0.000356217	0.0374423	0.00575213	0.000409773	0.0414028
cg04862347	14	86001058	FLRT2	5'UTR	shore	0.152531	0.000557509	0.0462449	0.151116	0.00076987	0.0606731	0.0138613	0.000663195	0.0558801
cg08054244	14	88789549	KCNK10	1stExon	shore	0.409966	2.4799e-05	0.00627328	0.444134	5.19491e-06	0.00291857	0.0239688	1.35853e-06	0.00146868
cg16909526	14	94548837	DDX24	TSS1500	shore	0.15843	9.91886e-06	0.00364123	0.153206	2.71334e-05	0.00751977	0.0265874	2.30899e-05	0.00694347
cg15797223	14	104551994	ASPG	TSS200	shore	-0.212829	3.75311e-05	0.008144	-0.212249	5.5414e-05	0.0116121	-0.0349308	6.27858e-05	0.0127583
cg01749142	14	105262305	AKT1	TSS1500	shore	-0.164053	8.12328e-06	0.00324297	-0.16269	1.3989e-05	0.00505207	-0.0195835	2.33313e-05	0.00699193
cg12447937	15	23087666	NIPA1	TSS1500	shore	0.157955	2.35684e-05	0.00608087	0.1618	1.78729e-05	0.00580784	0.0124961	3.5058e-05	0.00894821
cg06833142	15	30917998	ARHGAP11B	TSS1500	shore	-0.273975	0.000394893	0.0371139	-0.278648	0.000411784	0.0409314	-0.00745871	0.00041406	0.0416896
cg11062168	15	35262789	AQR	TSS1500	shore	0.12561	0.000150605	0.0198396	0.12045	0.00029725	0.0334146	0.020556	0.000313062	0.0347393
cg01887804	15	40697568	IVD	TSS200	shore	0.231658	0.000111778	0.016383	0.238704	9.87639e-05	0.0166025	0.0192426	4.81557e-05	0.0108702
cg24491553	15	41851210	TYRO3	TSS200	shore	-0.0958255	4.40905e-05	0.00904234	-0.0946402	6.66233e-05	0.0130173	-0.0157945	5.43573e-05	0.0117174
cg22106607	15	41851231	TYRO3	1stExon	shore	-0.194013	0.000178921	0.0222373	-0.19347	0.000221857	0.0276042	-0.0308561	0.000289147	0.0330674
cg15880762	15	49447649	GALK2	TSS1500	shore	-0.234841	0.00035022	0.0342182	-0.236432	0.000310195	0.0343096	-0.0215939	0.000496749	0.0467875
cg20307368	15	52040296	LYSMD2	5'UTR	shelf	0.14967	0.000128948	0.0179241	0.15099	0.000151068	0.0216958	0.0219221	8.79997e-05	0.0157554
cg04354951	15	54052775	WDR72	TSS1500	shore	0.199927	6.70552e-06	0.00291413	0.196164	1.1827e-05	0.00458394	0.0257475	1.54374e-05	0.00543818
cg19615288	15	56536366	RFX7	TSS1500	shore	0.198657	0.000620688	0.0497403	0.196651	0.000894607	0.0665414	0.0133644	0.000481284	0.0458881
cg10437377	15	56536599	RFX7	TSS1500	shore	-0.337069	4.73547e-05	0.00945004	-0.350343	2.9692e-05	0.00791045	-0.0163199	1.51384e-05	0.00537928
cg04667719	15	59950097	GTF2A2	TSS1500	shore	-0.10046	0.00029277	0.030524	-0.107765	0.000111076	0.0179087	-0.0131947	8.25576e-05	0.0151358
cg24443178	15	65810722	DPP8	TSS1500	shore	0.132116	0.0004857	0.0422858	0.133464	0.000487119	0.0455084	0.0182629	0.000852106	0.0655905
cg03621881	15	72612817	BRUNOL6	TSS1500	shore	0.450398	5.61864e-05	0.0105147	0.457337	5.20378e-05	0.011144	0.0228814	3.94271e-06	0.00258928
cg14447480	15	73976548	CD276	TSS200	shore	-0.133624	0.000214726	0.0250328	-0.132224	0.000322346	0.0352169	-0.0162672	0.000574391	0.0511365
cg16149030	15	75661354	MAN2C1	TSS1500	shore	-0.267166	0.000311966	0.0317905	-0.266411	0.000393563	0.0398264	-0.0222732	0.000813398	0.0636434
cg10437577	15	75917396	SNUPN	5'UTR	shore	-0.0792876	6.28553e-06	0.00281419	-0.0786332	9.60117e-06	0.00402974	-0.0136273	2.23507e-06	0.00192506
cg23623458	15	79164980	MORF4L1	TSS200	shore	0.150481	0.000397208	0.0372422	0.149777	0.000495686	0.0459866	0.0136506	0.000440531	0.0433986
cg26702670	15	90456619	C15orf38	TSS1500	shore	-0.0820038	0.000218667	0.025317	-0.0840442	0.000213806	0.0269226	-0.00786135	0.000153645	0.0223026
cg11856234	16	1464813	UNKL	TSS200	shore	-0.145985	0.000357781	0.0347021	-0.135103	0.000924492	0.0679464	-0.0151832	0.000695925	0.057678
cg17851105	16	1464982	UNKL	TSS1500	shore	0.188778	3.40404e-05	0.00765312	0.195494	2.62876e-05	0.00737653	0.0111366	2.13185e-05	0.00663183
cg10332367	16	2075476	SLC9A3R2	TSS1500	shore	0.127286	0.000140407	0.0190165	0.130278	0.000116859	0.0184842	0.00970418	0.00016761	0.0235165
cg08737236	16	2254692	MLST8	TSS1500	shore	-0.0836884	0.000425921	0.03888	-0.0836988	0.00053048	0.0479395	-0.0100747	0.000607516	0.0528447
cg12376825	16	3020845	PAQR4	5'UTR	shore	0.0915309	0.000427537	0.0389595	0.0869776	0.00089812	0.0667268	0.0105254	0.00130205	0.0843616
cg22007449	16	8715216	METTL22	TSS1500	shore	0.263485	0.000143684	0.0192938	0.259383	0.000219968	0.0274235	0.0136598	9.95317e-05	0.0170342
cg17964779	16	10837453	NUBP1	TSS200	shore	-0.258524	6.22325e-06	0.00279501	-0.25447	1.20072e-05	0.00462414	-0.0248799	3.42093e-05	0.00880315
cg05325390	16	23464715	COG7	TSS1500	shore	0.178944	0.000477289	0.0417948	0.170618	0.000879752	0.0658664	0.00895077	0.000577817	0.051277
cg19849362	16	23521960	GGA2	TSS200	shore	-0.105477	2.78401e-05	0.00675149	-0.105451	3.64509e-05	0.00898243	-0.0143616	3.60852e-05	0.00910381
cg01892346	16	25026828	ARHGAP17	TSS200	shore	-0.214573	0.000264045	0.0285454	-0.209513	0.000388277	0.0395259	-0.00914736	0.000249449	0.0301763
cg08894701	16	29626479	SLC7A5P1	TSS1500	shore	0.126842	0.000314433	0.0319605	0.125839	0.000340445	0.0364955	0.0169344	0.000302854	0.0340689
cg06129423	16	29674464	SPN	5'UTR	shore	0.141189	0.000290876	0.0303871	0.140812	0.000309565	0.034287	0.0061322	0.000575137	0.0511681
cg11004645	16	29910630	SEZ6L2	TSS200	shore	-0.248003	1.70246e-05	0.0050233	-0.246239	2.7992e-05	0.00763878	-0.0231963	4.15574e-05	0.00992602
cg14227566	16	29938071	KCTD13	TSS1500	shore	-0.0787	0.000300352	0.0310751	-0.0775501	0.000398969	0.0401508	-0.00977714	0.000329488	0.0359271
cg11513352	16	30022537	DOC2A	5'UTR	shore	0.405562	1.22654e-05	0.00412102	0.401853	2.22849e-05	0.00664286	0.0133996	2.16178e-05	0.0066931
cg01311051	16	30064897	ALDOA	5'UTR	shore	0.174998	0.000460547	0.0408737	0.167112	0.000770737	0.0607353	0.0147123	0.000736271	0.0596914
cg09331206	16	30108321	YPEL3	TSS1500	shore	0.112656	8.40475e-05	0.0135704	0.11784	4.18197e-05	0.00976869	0.0198875	3.32538e-05	0.00864516
cg27089547	16	30546565	ZNF747	TSS1500	shore	-0.367781	4.0253e-05	0.00852485	-0.372952	4.44782e-05	0.0101451	-0.0139753	0.000166727	0.0234387
cg20620067	16	30547165	ZNF747	TSS1500	shore	-0.262957	1.09557e-05	0.00384388	-0.265642	1.15021e-05	0.0045003	-0.0136016	3.51383e-05	0.00895705
cg17900389	16	33962695	LINC00273	TSS200	shore	0.173827	8.17764e-05	0.0133271	0.169719	0.000152781	0.0218339	0.0290171	0.000165883	0.0233693
cg26725183	16	58059143	MMP15	TSS200	shore	-0.117056	0.000306012	0.0314224	-0.118996	0.00024068	0.0292145	-0.0066687	0.000309373	0.0344664
cg24956239	16	58664639	CNOT1	TSS1500	shore	-0.266698	2.42621e-06	0.00170784	-0.26694	3.82451e-06	0.00253738	-0.0312906	5.08958e-06	0.00296541
cg26993213	16	66834841	CCDC79	5'UTR	shore	0.137041	2.45164e-05	0.00622518	0.132115	5.81719e-05	0.0120087	0.0111397	6.8592e-05	0.0134858
cg26927230	16	67206722	NOL3	TSS1500	shore	0.120363	0.000601459	0.0486864	0.111997	0.00153966	0.0929414	0.0144857	0.00206475	0.110928
cg17357895	16	67311531	PLEKHG4	TSS1500	shore	-0.0976698	3.88035e-05	0.00832939	-0.0991165	3.31975e-05	0.00843768	-0.0114752	3.13837e-05	0.00836967
cg11759541	16	69166150	CIRH1A	TSS1500	shore	-0.143426	6.43597e-05	0.011431	-0.143583	7.90552e-05	0.014475	-0.0241162	8.80246e-05	0.0157554
cg08555160	16	69166339	CHTF8	5'UTR	shore	-0.138141	0.000446607	0.0400968	-0.133477	0.000874853	0.0656444	-0.0145768	0.00137477	0.0871591
cg09986774	16	69166346	CHTF8	5'UTR	shore	-0.157991	0.000409779	0.0379538	-0.16036	0.000409975	0.0408395	-0.0186652	0.000420248	0.0420979
cg16700650	16	69344975	VPS4A	TSS1500	shore	-0.145819	0.000231455	0.0262782	-0.14011	0.000448752	0.0431774	-0.00485917	0.000759229	0.0608147
cg01324000	16	71324258	FTSJD1	TSS1500	shore	0.15505	0.000453897	0.0404737	0.156289	0.000506304	0.0466028	0.0215214	0.000485727	0.0461705
cg09213102	16	71392373	CALB2	TSS1500	shore	0.17527	0.000438724	0.039652	0.179207	0.000359194	0.0376695	0.0171943	0.000282176	0.0326112
cg05110693	16	71928225	IST1	TSS1500	shore	-0.208365	0.000405821	0.0377342	-0.196883	0.00091786	0.0676427	-0.0278492	0.00104047	0.0738628
cg26634055	16	72042068	DHODH	TSS1500	shore	0.150323	4.07633e-05	0.00859814	0.147481	8.12992e-05	0.0147467	0.023555	0.000104228	0.0174975
cg05596135	16	72128010	TXNL4B	TSS1500	shore	-0.117884	0.000309826	0.0316629	-0.107732	0.000863657	0.0651165	-0.00486049	0.00207602	0.111328
cg18340953	16	74809440	FA2H	TSS1500	shore	0.146418	3.04823e-05	0.00712734	0.143496	5.00217e-05	0.0108574	0.0243821	4.63902e-05	0.0106299
cg00519320	16	75020429	WDR59	TSS1500	shore	0.152492	0.000198567	0.0238285	0.148315	0.000328605	0.0356514	0.0249011	0.000386159	0.0398897
cg26627568	16	75032758	ZNRF1	TSS200	shore	0.202612	2.16307e-07	0.000581048	0.212649	6.44636e-08	0.000488641	0.00800252	6.02411e-08	0.000446942
cg04906242	16	75150880	LDHD	TSS1500	shelf	0.100876	0.00021412	0.0249971	0.101216	0.000246691	0.029628	0.0174976	0.000215244	0.0275187
cg08455781	16	85669875	KIAA0182	5'UTR	shore	0.119506	3.32096e-05	0.00753543	0.12127	3.37046e-05	0.00853615	0.00913763	4.46389e-05	0.0104055
cg01091156	16	87991122	BANP	5'UTR	shore	0.0991901	0.000174622	0.0218588	0.0978124	0.000280121	0.0321469	0.00729026	0.000395521	0.040496
cg26264311	16	88869513	CDT1	TSS1500	shore	-0.0682385	0.000150097	0.0197986	-0.0682313	0.000186176	0.0247038	-0.00877594	0.00013822	0.0208744
cg08969312	16	88970820	CBFA2T3	5'UTR	shore	0.0873432	0.000168439	0.0213746	0.0902851	0.000134255	0.0201323	0.0114152	0.00012595	0.0196332
cg04469016	16	88976453	CBFA2T3	5'UTR	shore	0.0938745	5.6192e-06	0.0026421	0.0881318	2.12471e-05	0.00646854	0.0133999	1.69698e-05	0.00575273
cg23973564	16	89785686	ZNF276	TSS1500	shore	0.204734	0.00012349	0.0174384	0.204352	5.29718e-05	0.0112732	0.0346058	5.83017e-05	0.0122382
cg02061948	16	90015428	DEF8	5'UTR	shore	-0.122162	0.000348817	0.0341194	-0.11386	0.00100183	0.0714686	-0.0161041	0.00122658	0.0815015
cg07150036	16	90017616	DEF8	5'UTR	shore	0.132571	0.000331343	0.0330324	0.133722	0.000384676	0.0393481	0.0153767	0.000493851	0.0466309
cg05348421	17	1359962	CRK	TSS1500	shore	-0.0980715	3.23344e-06	0.00195933	-0.100701	1.69574e-06	0.00165067	-0.0176293	4.28775e-07	0.000842526
cg13140621	17	1631233	WDR81	5'UTR	shore	0.102956	0.000466856	0.0412633	0.102406	0.000567046	0.0500005	0.00627002	0.000739067	0.0598501
cg03216991	17	2415620	METT10D	TSS1500	shore	-0.0855011	0.000133207	0.0183002	-0.0792932	0.000419207	0.0413743	-0.0136033	0.000332782	0.0361441
cg26217813	17	3378996	ASPA	TSS1500	shelf	-0.102545	6.85738e-05	0.0118601	-0.0988933	0.000125276	0.0192868	-0.0124495	4.88375e-05	0.0109423
cg03179291	17	3791902	CAMKK1	5'UTR	shore	0.102343	3.42564e-05	0.00767821	0.103288	2.81295e-05	0.00766592	0.00897963	3.15696e-05	0.00839356
cg22423841	17	4735869	MINK1	TSS1500	shore	-0.190218	5.26234e-06	0.00255386	-0.191033	5.48146e-06	0.00299805	-0.0227944	7.62303e-06	0.00367711
cg02996796	17	6540502	KIAA0753	5'UTR	shelf	0.108769	0.000489524	0.0425299	0.0987894	0.00156031	0.0936764	0.0106951	0.00203311	0.109898
cg02266539	17	7209803	EIF5A	TSS1500	shore	-0.107025	0.000174785	0.0218722	-0.112807	7.02612e-05	0.0134346	-0.0102341	8.06049e-05	0.0149118
cg20287461	17	7339158	TMEM102	5'UTR	shore	-0.237444	0.000206661	0.0244422	-0.248863	0.000119195	0.0186789	-0.0102727	0.000209954	0.0271136
cg27432036	17	7382829	ZBTB4	1stExon	shore	-0.158274	0.000164367	0.020997	-0.159541	0.000199867	0.025788	-0.0240984	0.00032867	0.0358728
cg17338258	17	7533521	SHBG	1stExon	shelf	0.0952747	0.000231575	0.0262879	0.0931379	0.000402633	0.0403798	0.0162075	0.000320773	0.0353104
cg02690969	17	7590615	WRAP53	TSS1500	shore	-0.139901	8.05814e-05	0.0131926	-0.142069	6.97596e-05	0.0133744	-0.0057266	0.000125084	0.0195514
cg21845633	17	7758204	TMEM88	TSS200	shore	0.106237	6.73737e-05	0.0117301	0.10474	0.000101686	0.0169088	0.00966901	0.000123791	0.0194236
cg11301069	17	8027502	HES7	TSS200	shore	-0.0916057	0.000198145	0.0238045	-0.0926301	0.00022961	0.0282376	-0.00981709	0.000202186	0.0264173
cg02403931	17	8154898	PFAS	5'UTR	shelf	0.0979479	0.000305157	0.0313689	0.0906989	0.000829634	0.0634839	0.014686	0.000556548	0.0501624
cg25731483	17	8287483	RPL26	TSS1500	shore	-0.155447	0.000448207	0.0401669	-0.157406	0.000411369	0.0409198	-0.024397	0.000450998	0.0440648
cg25880581	17	15242068	TEKT3	5'UTR	shelf	0.0716258	0.000444018	0.0399374	0.0695547	0.000791275	0.0616981	0.0121521	0.000499408	0.0469422
cg00883384	17	16283614	UBB	TSS1500	shore	0.197913	2.4674e-05	0.00625711	0.200427	2.77307e-05	0.00760026	0.0282627	4.47725e-05	0.0104274
cg04805065	17	17717947	MIR33B	TSS1500	shore	0.111489	0.00049817	0.043028	0.112465	0.000548153	0.0490174	0.00697312	0.000790781	0.0625655
cg22763895	17	18283024	EVPLL	5'UTR	shelf	0.20432	3.90403e-07	0.000699573	0.206334	4.57176e-07	0.000897052	0.0349205	5.70435e-07	0.00097118
cg15145909	17	18759516	PRPSAP2	TSS200	shore	-0.174493	2.87588e-05	0.0068851	-0.173979	4.3082e-05	0.00994994	-0.0180298	6.07618e-05	0.0125566
cg13291666	17	19279823	MAPK7	TSS1500	shore	0.125126	2.84362e-05	0.00683779	0.122483	5.95602e-05	0.0121787	0.0199737	6.04209e-05	0.0125092
cg16567202	17	19772177	ULK2	TSS1500	shore	0.0878655	0.000477808	0.0418169	0.0900057	0.000458268	0.0437025	0.0138275	0.000470571	0.0452228
cg25743584	17	27402893	TIAF1	TSS1500	shelf	0.143874	4.69046e-05	0.00939606	0.136003	0.00014311	0.02095	0.0201449	0.000140037	0.0210365
cg02701642	17	29157958	ATAD5	TSS1500	shore	0.0642653	0.000281965	0.0297652	0.0645369	0.00032463	0.0353728	0.0110216	0.000212864	0.0273301
cg16047348	17	31204231	MYO1D	TSS1500	shore	-0.142453	0.000474849	0.0416763	-0.137466	0.00083215	0.0635648	-0.0130368	0.00100155	0.0721776
cg06143012	17	34258076	RDM1	TSS1500	shore	0.154264	0.000227514	0.0260156	0.152362	0.00026027	0.0306595	0.0101741	0.000406054	0.0411488
cg11568799	17	34258997	RDM1	TSS1500	shore	0.249454	0.000106884	0.0159093	0.254041	8.1548e-05	0.0147645	0.0391756	0.000133831	0.0204754
cg14606117	17	35870413	DUSP14	5'UTR	shelf	0.114765	1.2973e-06	0.00124543	0.114756	1.92001e-06	0.00175608	0.00915107	2.28193e-06	0.00194463
cg02937763	17	36507251	SOCS7	TSS1500	shore	-0.179116	0.000359965	0.0348365	-0.162301	0.00109834	0.075532	-0.0155708	0.00104572	0.0740611
cg00743717	17	36831977	C17orf96	TSS1500	shore	-0.120458	3.58892e-05	0.00789816	-0.122459	3.47898e-05	0.00872094	-0.0204628	3.57728e-05	0.00906287
cg03967346	17	37356273	RPL19	TSS1500	shore	-0.153588	0.000315566	0.032016	-0.152046	0.000336446	0.0361881	-0.00744884	0.000492958	0.0465982
cg10398950	17	37618454	CDK12	1stExon	shore	0.125284	0.000498945	0.043076	0.125449	0.000636436	0.0538446	0.00493107	0.000366756	0.0385051
cg25086660	17	38939373	KRT27	TSS1500	shelf	0.102711	3.28946e-05	0.00749429	0.102332	4.21084e-05	0.00982149	0.0169372	4.43436e-05	0.0103644
cg02990553	17	38955770	KRT28	1stExon	shelf	0.350164	3.10412e-08	0.000283505	0.353993	3.49367e-08	0.000391488	0.0601652	4.26468e-08	0.000397484
cg24365142	17	40075472	ACLY	TSS1500	shore	-0.186901	0.00029094	0.0303897	-0.177901	0.000688581	0.0567182	-0.0105054	0.000999389	0.0720743
cg11415179	17	40440030	STAT5A	5'UTR	shore	-0.0958537	0.000522242	0.0444131	-0.100582	0.000288302	0.0327654	-0.0167611	0.000251389	0.0303222
cg04865926	17	40576220	PTRF	TSS1500	shore	0.0945553	0.000342723	0.0337619	0.0916591	0.000590388	0.0513263	0.0103235	0.000355687	0.0377608
cg22541808	17	40687226	NAGLU	TSS1500	shore	0.118862	0.000182912	0.0225612	0.121069	0.000152458	0.0218076	0.0209028	0.000132804	0.0203699
cg08773073	17	41150200	RPL27	TSS1500	shore	-0.168578	8.94167e-05	0.0141132	-0.159058	0.000226076	0.0279387	-0.00606372	0.000594693	0.05219
cg21253966	17	41277426	NBR2	TSS200	shore	-0.335611	5.58764e-05	0.0104742	-0.340297	6.61952e-05	0.0129659	-0.0174389	0.000255762	0.0306283
cg04193083	17	41323562	NBR1	5'UTR	shore	-0.296419	2.06904e-05	0.00564251	-0.298167	2.46878e-05	0.00710576	-0.0130009	9.85119e-05	0.0169335
cg17142723	17	41324085	NBR1	5'UTR	shore	-0.115111	5.83559e-05	0.0107638	-0.118239	4.99297e-05	0.0108494	-0.0185686	5.7781e-05	0.0121778
cg17528967	17	42032747	PYY	5'UTR	shore	0.209777	3.29607e-07	0.000648363	0.211755	4.19165e-07	0.000859564	0.0362749	4.85123e-07	0.0008917
cg26094004	17	42075116	PYY	5'UTR	shelf	0.199094	1.19896e-05	0.00406386	0.200545	1.32786e-05	0.00491822	0.0346047	1.37337e-05	0.00507969
cg19479722	17	42442413	FAM171A2	TSS1500	shore	0.0881822	6.2439e-05	0.0112384	0.0913661	3.65401e-05	0.00899874	0.0149455	1.60529e-05	0.00556754
cg13598434	17	43224565	HEXIM1	TSS200	shore	0.146221	0.000311606	0.0317662	0.142151	0.000602248	0.0519892	0.0121223	0.000279896	0.0324395
cg03423935	17	43697902	MGC57346-CRHR1	TSS1500	shore	-0.192089	7.81902e-07	0.000955031	-0.195395	8.1904e-07	0.00115146	-0.0331343	7.6747e-07	0.00108338
cg27457921	17	43976811	MAPT	5'UTR	shore	0.225506	8.50177e-05	0.0136652	0.224121	0.000118359	0.0186209	0.0333484	0.00021791	0.0277099
cg19013489	17	56160680	DYNLL2	TSS200	shore	-0.157906	0.000570015	0.0469667	-0.14314	0.00168046	0.0979015	-0.0127289	0.00266462	0.12965
cg05964963	17	56160684	LOC101927666	TSS200	shore	-0.143649	0.000303335	0.0312765	-0.143141	0.000390531	0.0396467	-0.0140298	0.000395456	0.040496
cg19877921	17	61904685	PSMC5	TSS200	shore	-0.141482	0.000202501	0.0240994	-0.147332	0.000139245	0.0205933	-0.0155407	0.000177677	0.0243649
cg19163194	17	64960668	CACNG4	TSS1500	shore	-0.236916	2.00832e-05	0.00554241	-0.233027	3.84627e-05	0.00927434	-0.0309977	7.59898e-05	0.0143744
cg02705964	17	66097276	LOC651250	TSS1500	shore	0.192101	2.48428e-05	0.00627782	0.193961	2.72096e-05	0.0075269	0.0332819	2.56338e-05	0.00741607
cg12139369	17	71284979	CDC42EP4	5'UTR	shelf	-0.270184	0.000379091	0.0361086	-0.277899	0.000318135	0.0349024	-0.0244318	0.000409683	0.0414028
cg08448540	17	73082678	SLC16A5	TSS1500	shore	-0.0735351	0.000318036	0.0321834	-0.0776205	0.00017649	0.0239432	-0.00828765	0.000110584	0.0180707
cg23496516	17	76834820	USP36	5'UTR	shore	0.0929229	9.74486e-05	0.0149208	0.0903546	0.000188243	0.0248599	0.00830197	0.000265529	0.0313814
cg17467035	17	77995452	TBC1D16	5'UTR	shelf	0.180048	0.000347607	0.0340432	0.17795	0.000511707	0.0469073	0.0303622	0.000502015	0.047052
cg15600835	17	78518556	RPTOR	TSS200	shore	-0.134495	0.000214741	0.0250328	-0.132467	0.000306083	0.0340823	-0.00645455	0.000349166	0.0372905
cg17050724	17	79008885	FLJ90757	TSS1500	shore	-0.111852	1.99107e-05	0.00551613	-0.109248	4.23494e-05	0.00985428	-0.01328	4.11711e-05	0.00987584
cg15280188	17	79934854	ASPSCR1	TSS1500	shore	-0.342918	3.0301e-06	0.00190562	-0.344936	3.48498e-06	0.00245533	-0.0198689	1.01422e-05	0.00428753
cg03921008	17	80692740	FN3K	TSS1500	shore	0.117516	5.97261e-06	0.00272224	0.115909	1.20205e-05	0.00462474	0.0192901	9.97316e-06	0.00426442
cg16943083	18	500817	COLEC12	TSS200	shore	-0.123515	0.00053848	0.0452296	-0.121809	0.000832336	0.0635648	-0.0166291	0.0010503	0.0742584
cg03843721	18	8367991	LOC100192426	TSS1500	shore	0.123791	4.01374e-05	0.00851645	0.120135	8.92305e-05	0.0155804	0.018425	0.000104752	0.0175564
cg04467954	18	9912527	VAPA	TSS1500	shore	0.106405	0.000344081	0.033829	0.105493	0.000433177	0.0422789	0.0179128	0.000383198	0.0396989
cg16868190	18	12377377	AFG3L2	TSS200	shore	-0.154167	9.30558e-05	0.0145018	-0.156628	0.000100504	0.016755	-0.0197722	0.000157247	0.0225993
cg06934613	18	12377386	AFG3L2	TSS200	shore	-0.202078	2.16209e-06	0.00162699	-0.20036	3.4584e-06	0.00244538	-0.00797264	1.67336e-05	0.00570035
cg25964954	18	12377388	AFG3L2	TSS200	shore	-0.210726	2.32898e-06	0.00166782	-0.207539	4.76482e-06	0.00281819	-0.026136	8.30658e-06	0.00382178
cg16615927	18	12377398	AFG3L2	TSS1500	shore	-0.173466	9.58876e-06	0.00357489	-0.173123	1.53896e-05	0.0053375	-0.0294047	1.79498e-05	0.0059797
cg20012885	18	12377404	AFG3L2	TSS1500	shore	-0.138668	0.000251541	0.0277478	-0.13511	0.000476386	0.0448255	-0.0186216	0.000800931	0.0630198
cg22501454	18	22931003	ZNF521	5'UTR	shore	-0.17721	5.18513e-06	0.00253112	-0.17572	9.26078e-06	0.00395239	-0.0303716	7.83732e-06	0.00372327
cg12358298	18	29597478	RNF125	TSS1500	shore	0.113894	0.000159005	0.0205428	0.112575	0.00022059	0.0274771	0.0189635	0.000168525	0.0235844
cg06123940	18	29597493	RNF125	TSS1500	shore	0.156123	3.2415e-05	0.00742813	0.152471	6.7561e-05	0.0131221	0.0223716	9.1589e-05	0.0161285
cg06033764	18	29671448	RNF138	TSS1500	shore	-0.123011	0.000338313	0.033473	-0.124388	0.000249101	0.029808	-0.0152427	0.000248584	0.0301506
cg00451058	18	32820661	ZNF397	TSS1500	shore	-0.108059	1.45697e-05	0.00455951	-0.103473	3.80608e-05	0.00924065	-0.0142653	3.72361e-05	0.00932523
cg05226967	18	55102913	ONECUT2	TSS200	shore	-0.0767434	0.000345446	0.033925	-0.0778779	0.000299048	0.0335447	-0.0126309	0.000236556	0.0292835
cg14269096	18	56532433	ZNF532	5'UTR	shore	0.189931	0.000323337	0.0324854	0.178133	0.000862842	0.0650792	0.0273915	0.00119895	0.0803821
cg12001113	18	72921969	TSHZ1	TSS1500	shore	-0.136135	0.000197537	0.0237577	-0.137949	0.000197497	0.025617	-0.00317699	0.000468759	0.0451204
cg15297799	18	77794239	C18orf22	TSS200	shore	-0.0953429	0.000503985	0.0433775	-0.099651	0.000341337	0.0365539	-0.0170597	0.000294777	0.0334674
cg26229361	19	750564	C19orf21	TSS1500	shelf	0.117589	0.000224442	0.0257614	0.117554	0.000304323	0.0339828	0.0177585	0.000357108	0.0378605
cg09009891	19	1594170	MBD3	TSS1500	shore	0.109885	6.43192e-07	0.000869776	0.10713	1.70035e-06	0.00165067	0.016735	1.2755e-06	0.00141827
cg06470424	19	1968456	CSNK1G2	5'UTR	shore	0.0620848	0.000168629	0.0213848	0.0617328	0.000238128	0.0289944	0.00660077	0.000175348	0.0241616
cg15404665	19	4724679	DPP9	TSS1500	shore	-0.204303	0.000310219	0.0316861	-0.212192	0.000231364	0.0283824	-0.0366299	0.000193625	0.0257662
cg06515543	19	5823791	NRTN	TSS200	shore	0.0676265	0.000175424	0.0219136	0.0649558	0.000354312	0.0373472	0.00872256	0.000269536	0.0316553
cg19323647	19	6767439	SH2D3A	5'UTR	shore	-0.260533	2.86725e-05	0.00687314	-0.263259	3.29233e-05	0.00838972	-0.0108759	8.5204e-05	0.01543
cg00376316	19	7561739	C19orf45	TSS1500	shelf	-0.0991183	0.000185403	0.0227322	-0.0991652	0.000224087	0.0277673	-0.0138825	0.000233297	0.0290343
cg24477640	19	8274103	LASS4	TSS200	shore	-0.107836	0.00024796	0.0274958	-0.105839	0.000387295	0.039492	-0.0107957	0.000287469	0.0329558
cg18213385	19	8476914	MARCH2	TSS1500	shore	0.191168	1.32603e-05	0.00429533	0.184014	2.66409e-05	0.00743844	0.0288313	4.04146e-05	0.00978408
cg27421105	19	8477708	MARCH2	TSS1500	shore	-0.0889609	8.12671e-07	0.000970832	-0.0884752	9.36251e-07	0.00123913	-0.0123126	4.67955e-07	0.000876566
cg07660991	19	8580023	ZNF414	TSS1500	shore	0.119895	1.95788e-07	0.000564751	0.119691	2.94021e-07	0.000796709	0.0193992	1.42305e-07	0.000586316
cg26674132	19	9434637	ZNF559	TSS1500	shore	-0.138263	6.73608e-05	0.0117301	-0.140008	6.50603e-05	0.01283	-0.018956	6.22509e-05	0.0126915
cg02672003	19	9476402	ZNF177	5'UTR	shelf	0.0982981	5.53995e-05	0.0104246	0.095517	0.000107474	0.017515	0.0119386	9.27916e-05	0.0162782
cg01727255	19	9647720	ZNF426	5'UTR	shore	0.152038	0.000103839	0.015613	0.148774	0.000117283	0.0185238	0.0232683	0.00013449	0.0205202
cg08131547	19	9691569	ZNF121	5'UTR	shelf	0.180611	8.24105e-05	0.01339	0.191364	2.45752e-05	0.00709384	0.0327733	2.82672e-05	0.00786874
cg22921692	19	9930722	FBXL12	TSS1500	shore	0.242252	2.78971e-08	0.000282774	0.244707	3.69475e-08	0.000400463	0.0408447	2.22881e-08	0.000291552
cg07742633	19	10047209	OLFM2	TSS200	shore	-0.148064	6.56077e-05	0.0115075	-0.144495	0.000116435	0.0184357	-0.0130972	0.000142936	0.0212795
cg03157226	19	10654180	ATG4D	TSS1500	shore	-0.210979	0.000530644	0.0448025	-0.206446	0.000758749	0.0601643	-0.0179467	0.000894189	0.0675668
cg14792002	19	10711727	SLC44A2	TSS1500	shore	0.0840018	0.000130121	0.018039	0.0813449	0.000275508	0.0318045	0.0138634	0.000200956	0.0263398
cg13658893	19	11308585	KANK2	TSS1500	shore	-0.21068	0.000434992	0.0394739	-0.219835	0.000324929	0.0353858	-0.010286	0.000364254	0.0383179
cg22161299	19	11468272	LPPR2	5'UTR	shore	0.106043	5.55165e-05	0.0104363	0.106323	6.87101e-05	0.0132501	0.0182648	6.12954e-05	0.0126141
cg20969105	19	11998021	ZNF69	TSS1500	shore	0.108137	2.93865e-08	0.000282774	0.104653	8.64263e-08	0.000525837	0.0178204	4.54897e-08	0.000410382
cg03641858	19	12777774	MORG1	1stExon	shore	-0.268973	9.08597e-06	0.00346345	-0.276007	7.02649e-06	0.00341069	-0.0221537	1.47545e-05	0.0053028
cg26511337	19	12807673	FBXW9	TSS1500	shore	-0.123526	0.000224554	0.0257705	-0.12142	0.00035587	0.0374236	-0.0112445	0.000601511	0.0525552
cg08151866	19	15343425	EPHX3	5'UTR	shore	-0.061805	5.05861e-05	0.00983726	-0.0623386	5.68887e-05	0.0118309	-0.00998605	2.13015e-05	0.00662918
cg21216828	19	15560076	MIR1470	TSS1500	shelf	-0.211883	2.43637e-07	0.000584968	-0.212644	3.6308e-07	0.000829473	-0.0316517	6.51939e-07	0.00100891
cg27569742	19	15560228	WIZ	5'UTR	shelf	-0.0742959	0.000486204	0.0423111	-0.0718582	0.000748424	0.0596235	-0.00573028	0.000732201	0.0594905
cg16843862	19	16294776	FAM32A	TSS1500	shore	0.168783	2.97898e-05	0.00702974	0.165088	5.99136e-05	0.0122152	0.0278273	6.15796e-05	0.0126357
cg07821574	19	18208505	MAST3	TSS200	shore	-0.154574	0.000593272	0.0482026	-0.151463	0.000922077	0.067877	-0.0129602	0.0012341	0.0818024
cg24577191	19	18344621	PDE4C	5'UTR	shore	0.317965	1.10187e-05	0.00385836	0.296675	4.55776e-05	0.0102857	0.0328656	5.2902e-05	0.0115272
cg06596711	19	19148759	ARMC6	5'UTR	shelf	0.175038	2.15295e-08	0.000264507	0.171715	7.1363e-08	0.000506252	0.0256225	6.0455e-08	0.000446942
cg17161020	19	19302807	RFXANK	TSS1500	shore	-0.0768682	0.00037734	0.0359942	-0.0760784	0.000447246	0.0431132	-0.00994714	0.000297758	0.0336651
cg09083082	19	20011332	ZNF93	TSS1500	shore	-0.131849	0.000584844	0.04778	-0.128214	0.000932148	0.0682663	-0.0204246	0.0012556	0.0827437
cg08817644	19	20150334	ZNF682	TSS1500	shore	-0.281057	4.62084e-05	0.00929692	-0.277195	7.53506e-05	0.0139943	-0.0339612	0.000159093	0.0227526
cg18649979	19	21688263	ZNF429	TSS200	shore	-0.173705	6.9907e-05	0.0120034	-0.167853	0.00013868	0.0205329	-0.0125822	0.000254567	0.0305599
cg20479068	19	21688386	ZNF429	TSS200	shore	-0.109141	0.000373934	0.0357788	-0.111871	0.00030623	0.0340823	-0.00709224	0.000323485	0.0355246
cg06112092	19	21688422	ZNF429	TSS200	shore	-0.297755	2.88196e-05	0.00689199	-0.296697	4.25626e-05	0.00988338	-0.0262976	0.000187615	0.025249
cg27657525	19	30432971	C19orf2	TSS1500	shore	-0.106813	1.95483e-05	0.0054558	-0.105424	3.28884e-05	0.00838768	-0.0124432	4.0054e-05	0.00973884
cg17438661	19	33071683	PDCD5	TSS1500	shore	-0.326973	2.67563e-05	0.00659135	-0.323985	3.66362e-05	0.00901375	-0.0206146	0.000134425	0.0205202
cg04177517	19	33571484	GPATCH1	TSS1500	shore	0.161136	3.10827e-06	0.00192829	0.161995	3.75866e-06	0.00252788	0.0271428	2.63425e-06	0.00209476
cg11151725	19	35456224	ZNF792	TSS1500	shore	0.0793232	0.000361083	0.0349145	0.0799366	0.000297297	0.0334151	0.0133726	0.000159851	0.0228152
cg05247914	19	35629701	FXYD1	TSS200	shelf	-0.151207	0.000355365	0.0345627	-0.146219	0.000705071	0.0575005	-0.0182583	0.000436564	0.0431437
cg14554776	19	35772657	HAMP	TSS1500	shelf	0.152376	1.3455e-06	0.0012606	0.151851	2.13055e-06	0.00184923	0.0260833	2.15318e-06	0.00189379
cg14946950	19	36023909	GAPDHS	TSS1500	shore	0.146767	1.97443e-07	0.000564751	0.143753	3.44697e-07	0.000812434	0.0249748	2.40165e-07	0.000678424
cg13254249	19	36138570	COX6B1	TSS1500	shelf	-0.234516	0.000197659	0.0237683	-0.239427	0.00018732	0.0248094	-0.0392337	0.000194274	0.0258069
cg05910615	19	36248877	HSPB6	TSS1500	shore	-0.168196	1.16871e-05	0.00399922	-0.170149	1.32846e-05	0.00491822	-0.0190497	2.38899e-05	0.00710777
cg16001418	19	36393325	HCST	TSS200	shore	0.1203	0.000160843	0.0206735	0.121468	0.00019664	0.0255312	0.00590037	0.000156631	0.0225638
cg17733590	19	36708264	ZNF146	5'UTR	shelf	0.168839	0.000122832	0.017368	0.162441	0.000281106	0.0321946	0.0254012	0.000369202	0.0386828
cg17604666	19	37826712	HKR1	5'UTR	shore	0.161695	2.66858e-06	0.00177832	0.155347	7.53498e-06	0.00353704	0.0152337	7.10133e-06	0.00350079
cg12536921	19	38826123	CATSPERG	TSS1500	shore	-0.0933344	0.000105416	0.0157531	-0.0948982	8.117e-05	0.0147334	-0.0134534	4.83397e-05	0.0108867
cg03793778	19	39264720	LGALS7	TSS1500	shelf	0.161791	2.2709e-06	0.00165287	0.166414	1.74806e-06	0.0016793	0.0282721	2.02507e-06	0.00183746
cg25501748	19	39970029	TIMM50	TSS1500	shore	-0.0785927	0.000274898	0.029299	-0.0768868	0.000462113	0.0439368	-0.0064053	0.000418235	0.0419338
cg14808759	19	40854069	PLD3	TSS1500	shore	-0.345662	5.99142e-05	0.0109156	-0.350775	6.36491e-05	0.012679	-0.0213484	0.000310226	0.0345369
cg20513206	19	40855502	PLD3	5'UTR	shore	-0.159505	5.04347e-06	0.00248527	-0.157796	8.82807e-06	0.00385793	-0.0218819	1.10443e-05	0.00450065
cg19795592	19	40932176	SERTAD1	TSS1500	shore	0.13058	0.000395418	0.0371276	0.137941	0.000231924	0.0284243	0.00345162	0.000712155	0.058525
cg10719673	19	40933298	SERTAD1	TSS1500	shore	0.128653	4.54625e-05	0.00922012	0.118037	0.000157697	0.0223241	0.0184103	0.000109733	0.0180012
cg07989796	19	41082579	SHKBP1	TSS200	shore	-0.443772	1.83414e-05	0.00525768	-0.446052	2.18993e-05	0.00658039	-0.021475	0.000129174	0.0200126
cg12187069	19	41082589	SHKBP1	TSS200	shore	-0.277902	5.34073e-05	0.010194	-0.257157	0.000163833	0.0228482	-0.0112328	0.000255621	0.0306162
cg08064261	19	41946035	ATP5SL	TSS200	shore	-0.116471	5.91368e-05	0.0108311	-0.115368	9.27643e-05	0.015949	-0.017562	0.000116179	0.0186547
cg11336323	19	41946040	ATP5SL	TSS200	shore	-0.13322	2.17336e-05	0.00580045	-0.134594	2.69113e-05	0.00747672	-0.0228619	2.9445e-05	0.00804396
cg06384475	19	42812636	PRR19	5'UTR	shore	0.0565961	0.000211961	0.024829	0.0575544	0.000221813	0.0276031	0.0101138	8.45306e-05	0.0153505
cg26528798	19	43919536	TEX101	5'UTR	shore	-0.102045	1.89471e-05	0.00536274	-0.103763	2.10523e-05	0.00643678	-0.00964743	1.49814e-05	0.00535445
cg07980164	19	44009042	PHLDB3	TSS200	shore	-0.186815	0.000241337	0.0269786	-0.182297	0.000418135	0.0413108	-0.0102926	0.00129442	0.0840663
cg22383472	19	44009067	PHLDB3	TSS200	shore	-0.108468	5.64658e-05	0.0105544	-0.106262	5.09994e-05	0.0109843	-0.0110034	5.91575e-05	0.0123285
cg20999766	19	44081024	XRCC1	TSS1500	shore	0.109069	4.24553e-06	0.00224388	0.106514	1.01291e-05	0.00415793	0.0177493	7.63192e-06	0.00367711
cg00458910	19	44259571	C19orf61	TSS1500	shore	-0.105426	0.000307966	0.0315386	-0.104138	0.000409036	0.0408008	-0.0158359	0.000445619	0.0437462
cg22031411	19	44810285	ZNF235	TSS1500	shore	0.117382	5.36608e-05	0.0102175	0.116649	7.2455e-05	0.0136463	0.0160377	7.05185e-05	0.0137168
cg27040385	19	46000339	RTN2	TSS200	shore	-0.176649	2.61132e-05	0.0064865	-0.181678	1.73739e-05	0.00571747	-0.0191015	1.64546e-05	0.00565192
cg07749923	19	46142711	MIR330	TSS1500	shelf	-0.109969	0.000172246	0.0216894	-0.108649	0.00026583	0.0310708	-0.0130316	0.000291096	0.0332225
cg12297570	19	47292050	SLC1A5	TSS1500	shore	-0.18012	3.97882e-05	0.00847443	-0.173024	0.000101584	0.0168991	-0.00700111	0.000182864	0.0247848
cg02141602	19	47922822	MEIS3	TSS200	shore	0.235902	1.06727e-05	0.00379469	0.236834	1.40473e-05	0.00505745	0.0267693	1.43386e-05	0.00521253
cg21067540	19	48774401	ZNF114	TSS1500	shore	-0.121459	0.000334748	0.0332469	-0.118646	0.000510436	0.0468236	-0.00520492	0.000934785	0.0692477
cg17247270	19	48774658	ZNF114	5'UTR	shore	-0.136988	3.48106e-05	0.0077442	-0.134664	6.60273e-05	0.0129509	-0.019489	0.000101904	0.0172483
cg04177684	19	49118165	FAM83E	TSS1500	shore	0.154612	1.71973e-06	0.0014193	0.158735	1.52223e-06	0.00156518	0.027267	1.42156e-06	0.00150358
cg25544949	19	49123556	SPHK2	5'UTR	shore	-0.285675	3.26436e-05	0.00745441	-0.281415	5.35506e-05	0.0113562	-0.034628	6.34928e-05	0.0128271
cg16359174	19	49222967	MAMSTR	5'UTR	shore	0.10044	2.2237e-05	0.00587249	0.103966	1.6663e-05	0.00559829	0.0177288	1.26e-05	0.00485005
cg04267164	19	49402096	TULP2	TSS200	shore	0.103775	1.01796e-05	0.00369152	0.0983902	3.26368e-05	0.00833835	0.0102664	3.26767e-05	0.00856667
cg23562228	19	49657666	HRC	1stExon	shelf	0.139049	0.000175156	0.0219001	0.139167	0.000178989	0.0241627	0.0221511	0.000222398	0.0280902
cg15869128	19	50016408	FCGRT	5'UTR	shore	-0.250773	1.73733e-05	0.00508036	-0.248693	2.70794e-05	0.00751278	-0.0376127	4.0927e-05	0.00984134
cg22231329	19	51071309	LRRC4B	TSS200	shore	-0.0987128	0.000198179	0.0238045	-0.100409	0.000138054	0.0204649	-0.0108268	9.7732e-05	0.016838
cg17766007	19	51522921	KLK10	5'UTR	shore	-0.112947	0.000129842	0.0180165	-0.109455	0.000248222	0.0297389	-0.00377291	0.000352458	0.0375552
cg21748749	19	52838671	ZNF610	TSS1500	shore	0.216345	1.71737e-07	0.000536608	0.218781	2.11533e-07	0.000733326	0.0354559	2.49413e-07	0.000683578
cg11330104	19	53030705	ZNF808	TSS1500	shore	-0.149909	0.000285248	0.0299867	-0.15465	0.000223836	0.0277493	-0.00881152	0.00046199	0.0447377
cg20541137	19	53030760	ZNF808	TSS200	shore	-0.230334	4.14915e-05	0.00869101	-0.226446	6.9561e-05	0.0133584	-0.011482	0.000627765	0.0538952
cg25404339	19	53758309	ZNF677	TSS200	shore	-0.160941	0.000211964	0.024829	-0.161541	0.000284515	0.0324606	-0.016353	0.000457562	0.0444784
cg19170982	19	53835914	ZNF845	TSS1500	shore	0.238035	1.39992e-07	0.000507175	0.236737	2.22018e-07	0.00074966	0.0351743	3.22633e-07	0.000752715
cg24374538	19	54704434	RPS9	TSS1500	shore	-0.126801	0.000163162	0.0208905	-0.119625	0.00036125	0.0377841	-0.0202582	0.00038857	0.0400415
cg26240842	19	54704459	RPS9	TSS1500	shore	-0.0889384	0.000282578	0.0298058	-0.0813798	0.000548364	0.0490251	-0.00844124	0.000516008	0.0478663
cg22066304	19	55691730	SYT5	TSS200	shore	0.246176	1.57476e-06	0.00135829	0.254554	1.07982e-06	0.00132408	0.0255215	6.25475e-07	0.00100597
cg27180368	19	56705497	ZSCAN5B	TSS1500	shelf	0.14295	2.86665e-05	0.00687314	0.143084	3.8064e-05	0.00924065	0.0243622	3.17124e-05	0.00841415
cg00288127	19	58037447	ZNF549	TSS1500	shore	0.110608	1.8548e-07	0.00055991	0.112061	2.04747e-07	0.000728343	0.0194921	1.04736e-07	0.000526801
cg23477821	19	58611007	ZSCAN18	TSS1500	shore	-0.227782	0.000547718	0.0456983	-0.221416	0.000966071	0.0699135	-0.0358797	0.00122918	0.0816123
cg16278661	19	59023484	SLC27A5	TSS200	shore	0.103072	7.25538e-05	0.0122977	0.100096	0.00014422	0.0210435	0.0172769	0.000128009	0.0198832
cg18521841	19	59067560	CHMP2A	TSS1500	shore	0.141214	3.62949e-07	0.000671853	0.141106	6.68764e-07	0.00104151	0.0231656	6.57897e-07	0.00100891
cg25172808	20	3140729	FASTKD5	TSS200	shore	-0.0993932	1.54389e-06	0.00134938	-0.101061	1.10072e-06	0.00133115	-0.017648	4.13423e-07	0.000824465
cg25188442	20	3140853	UBOX5	TSS1500	shore	-0.0822411	3.45827e-05	0.00771757	-0.0825966	3.88121e-05	0.00932422	-0.013611	2.84037e-05	0.00788019
cg09535795	20	5102373	PCNA	5'UTR	shore	0.107492	1.97276e-05	0.00548049	0.10467	4.00933e-05	0.00950952	0.0174738	4.04595e-05	0.00978465
cg17896229	20	5294595	PROKR2	1stExon	shore	0.265643	1.75665e-05	0.00511967	0.268346	1.93308e-05	0.00607369	0.0430806	3.27877e-05	0.00857833
cg15910230	20	13764331	C20orf7	TSS1500	shore	0.0999503	0.000409121	0.0379063	0.0990708	0.000527822	0.0477877	0.0162422	0.000526796	0.0484262
cg06401138	20	18487539	SEC23B	TSS1500	shore	0.101434	2.81709e-05	0.00679273	0.0975976	5.83854e-05	0.012023	0.0165132	4.06619e-05	0.00980765
cg25542870	20	23345817	GZF1	1stExon	shore	0.116617	2.91732e-05	0.00694902	0.111406	6.9664e-05	0.0133717	0.0122256	4.53101e-05	0.0104934
cg02997755	20	24449734	TMEM90B	TSS200	shore	0.0691375	0.000430198	0.0391702	0.0703858	0.000405064	0.0405304	0.00781224	0.000321104	0.035327
cg27382393	20	25180223	ENTPD6	5'UTR	shelf	0.141498	8.53132e-05	0.0137052	0.141376	0.000115959	0.0183825	0.0182589	0.000124832	0.0195249
cg10476558	20	30326789	TPX2	TSS200	shore	-0.129859	0.000412476	0.0381137	-0.127769	0.000642656	0.0542305	-0.00479832	0.00260212	0.127748
cg17394186	20	32032325	SNTA1	TSS1500	shore	0.150037	0.000445881	0.0400407	0.154272	0.000360041	0.037723	0.0116471	0.00066825	0.0561788
cg04205485	20	32399084	CHMP4B	TSS200	shore	-0.231948	1.44579e-05	0.00454264	-0.236664	1.13412e-05	0.00446404	-0.0158255	1.01021e-05	0.00428492
cg04953411	20	33414821	NCOA6	TSS1500	shore	0.159777	9.36479e-05	0.0145633	0.162155	7.19337e-05	0.0135847	0.0275435	7.60683e-05	0.0143781
cg01694529	20	33866401	MMP24-AS1	TSS1500	shore	0.111028	3.01731e-09	0.0001459	0.108665	6.51285e-09	0.000267858	0.0183456	1.58295e-09	8.8743e-05
cg15635480	20	35090169	DLGAP4	5'UTR	shore	-0.149097	5.35557e-05	0.0102097	-0.144618	0.000112224	0.0180271	-0.0243463	9.70952e-05	0.0167734
cg12831340	20	35090173	DLGAP4	TSS200	shore	-0.268062	1.62064e-05	0.00487954	-0.263152	2.78026e-05	0.00760587	-0.0400276	1.3413e-05	0.00501953
cg09911810	20	35090175	DLGAP4	TSS200	shore	-0.170764	8.98673e-06	0.00343229	-0.175582	6.45505e-06	0.00324974	-0.0110665	9.59215e-06	0.00417883
cg07702509	20	37076639	SNORA39	TSS200	shore	0.0921897	0.000172542	0.021715	0.08933	0.000318204	0.0349024	0.0102202	0.000329884	0.0359403
cg20272813	20	39764668	PLCG1	TSS1500	shore	0.146628	4.42433e-05	0.00905712	0.146437	6.17248e-05	0.0124283	0.0247846	7.17049e-05	0.0138925
cg22457903	20	42142417	L3MBTL	TSS1500	shore	0.0444274	0.000542641	0.045439	0.0457504	0.000451439	0.0432923	0.00765758	0.000155976	0.0225243
cg08633313	20	42142852	L3MBTL	TSS200	shore	0.103522	8.7373e-06	0.00337366	0.100481	1.45996e-05	0.00519096	0.0163984	7.63055e-06	0.00367711
cg20512029	20	43104357	TTPAL	TSS200	shore	-0.160314	6.25637e-05	0.01125	-0.157415	8.6483e-05	0.015307	-0.0121543	7.854e-05	0.014668
cg24139222	20	44539712	PLTP	TSS200	shore	-0.292488	0.000157602	0.0204389	-0.284859	0.000283549	0.0323904	-0.0269932	0.000439931	0.0433613
cg00401091	20	50159536	NFATC2	TSS1500	shore	-0.285307	0.000286925	0.0301187	-0.294577	0.000189178	0.0249376	-0.0103427	0.000465212	0.0448946
cg07596174	20	55926107	RAE1	TSS1500	shore	-0.0839956	1.53989e-06	0.00134802	-0.0858805	1.19485e-06	0.00137381	-0.0137993	6.54137e-07	0.00100891
cg14067657	20	56248127	PMEPA1	5'UTR	shore	0.109846	5.95247e-05	0.0108851	0.105828	0.000143908	0.0210295	0.0135152	0.000185019	0.0249939
cg17482197	20	56285683	PMEPA1	TSS200	shore	-0.299472	0.000248148	0.0275068	-0.309139	0.000196335	0.0255051	-0.0203491	0.000580096	0.0514154
cg03998476	20	56884536	RAB22A	TSS1500	shore	-0.147821	0.00017627	0.0219984	-0.140885	0.000393726	0.0398305	-0.00873475	0.000845842	0.0652967
cg04760687	20	62438325	ZBTB46	TSS1500	shore	0.0771506	7.69725e-06	0.00313719	0.0751025	1.65841e-05	0.00558399	0.0128956	8.20069e-06	0.00380628
cg07237590	20	62526788	DNAJC5	5'UTR	shore	-0.119942	0.000441685	0.0398234	-0.125206	0.000240452	0.0291959	-0.0157874	0.00017596	0.02421
cg10953658	20	62588356	UCKL1	TSS1500	shore	-0.0870372	0.00023886	0.0268138	-0.0923643	0.000113908	0.0182063	-0.0153331	0.000104174	0.0174975
cg13564289	20	62680977	SOX18	1stExon	shore	-0.207761	0.000238079	0.0267591	-0.209904	0.0002412	0.029255	-0.0111777	0.000567771	0.0507601
cg03737691	20	62681064	SOX18	TSS200	shore	-0.0648264	0.000263021	0.0284815	-0.0621568	0.000514972	0.0471076	-0.00815654	0.000431602	0.0427984
cg02452635	20	62716180	LKAAEAR1	TSS1500	shore	0.109569	0.000119499	0.0170842	0.109843	8.80058e-05	0.0154478	0.018493	5.58766e-05	0.011947
cg18301774	20	62738534	NPBWR2	TSS1500	shore	0.147935	0.000332073	0.033071	0.149529	0.000349551	0.0370043	0.00615242	0.00062074	0.0535557
cg12085321	21	10988361	TPTE	5'UTR	shore	0.201328	5.77734e-05	0.0107045	0.202007	6.57766e-05	0.0129226	0.0267348	7.43329e-05	0.0142018
cg04351714	21	33651754	MIS18A	TSS1500	shore	-0.194258	0.000129415	0.0179762	-0.191774	0.000198	0.0256425	-0.015831	0.000597977	0.0523519
cg07450406	21	34144284	C21orf66	TSS200	shore	-0.198636	5.98081e-05	0.0109089	-0.203156	4.88946e-05	0.0107194	-0.0298367	8.40614e-05	0.0152997
cg00937568	21	34602128	IFNAR2	TSS200	shore	-0.244021	1.86062e-08	0.000252907	-0.239461	4.33678e-08	0.000425473	-0.0277757	7.12974e-08	0.000458678
cg00258550	21	34851087	TMEM50B	5'UTR	shore	0.126358	0.000464094	0.0410886	0.130364	0.000413893	0.0410942	0.00390453	0.000501534	0.0470294
cg23743830	21	37436874	SETD4	TSS200	shelf	0.146243	2.43436e-05	0.00619734	0.144099	4.17935e-05	0.00976838	0.0201742	4.33588e-05	0.0102038
cg22226852	21	46523156	ADARB1	5'UTR	shore	0.191471	1.02826e-06	0.00109525	0.194717	1.01664e-06	0.00129135	0.0335755	1.07541e-06	0.0012823
cg06123976	22	17489752	GAB4	TSS1500	shore	0.14361	0.000103142	0.0155499	0.144462	0.000134017	0.0201157	0.0235235	0.000119651	0.0190216
cg03887534	22	18121194	BCL2L13	TSS1500	shore	0.148759	0.000119674	0.0170964	0.155193	6.56598e-05	0.0129061	0.00341764	0.000165704	0.0233575
cg09113614	22	18235080	BID	5'UTR	shelf	-0.205068	0.000113177	0.0164894	-0.215266	5.04689e-05	0.0109086	-0.0254919	5.63073e-05	0.0120083
cg16641210	22	18957864	DGCR5	TSS200	shore	-0.0758146	0.000583809	0.0477443	-0.0763067	0.000713077	0.0578648	-0.00974907	0.000736029	0.0596897
cg23023394	22	18957880	DGCR5	TSS200	shore	-0.184644	7.7384e-06	0.00314694	-0.181985	1.38403e-05	0.00502117	-0.0187592	1.42153e-05	0.00518499
cg06046479	22	21389946	MIR649	TSS1500	shelf	0.1307	7.60132e-05	0.0126747	0.134648	6.27881e-05	0.0125779	0.0179516	5.67951e-05	0.0120566
cg11652329	22	21398948	P2RX6P	TSS1500	shore	0.200364	2.47209e-06	0.00172009	0.202235	3.20782e-06	0.00235079	0.0347599	3.4086e-06	0.002408
cg06871461	22	24665474	SPECC1L	TSS1500	shore	0.113397	3.62245e-05	0.0079328	0.116945	2.4174e-05	0.00702195	0.017793	2.11548e-05	0.00659397
cg10747603	22	29197018	XBP1	TSS1500	shore	-0.0698622	1.18773e-05	0.0040391	-0.0712837	9.09961e-06	0.0039134	-0.0106112	3.72346e-06	0.00251282
cg00266865	22	29977949	NIPSNAP1	TSS1500	shore	0.0797934	1.48339e-05	0.00461277	0.0798472	2.14266e-05	0.00649806	0.0126129	1.22667e-05	0.0047709
cg03863464	22	31688391	PIK3IP1	5'UTR	shore	-0.150261	3.08864e-06	0.00192089	-0.147458	7.09419e-06	0.00341754	-0.00672659	1.72558e-05	0.00582359
cg09189978	22	38240632	ANKRD54	TSS1500	shore	-0.100243	1.87361e-05	0.00532802	-0.105126	9.6934e-06	0.00405977	-0.0163498	6.1283e-06	0.00324992
cg16653173	22	38713453	CSNK1E	5'UTR	shore	-0.23922	1.45393e-05	0.00455543	-0.238834	1.75264e-05	0.00573637	-0.0142099	1.63458e-05	0.00562932
cg22773662	22	39899355	MIEF1	5'UTR	shore	0.351637	8.74756e-06	0.00337378	0.361477	7.02732e-06	0.00341069	0.0256914	4.14572e-06	0.00266857
cg17168172	22	42018038	PPPDE2	TSS1500	shore	-0.176001	0.000194296	0.0234573	-0.174977	0.000252064	0.0300259	-0.0114946	0.000144807	0.0214644
cg19497259	22	42085618	C22orf46	TSS1500	shore	0.117191	6.52437e-05	0.0114866	0.115781	0.000103959	0.0171554	0.016497	7.13832e-05	0.0138473
cg10316850	22	43539642	MCAT	TSS1500	shore	0.288902	2.34283e-05	0.00605268	0.28266	4.35353e-05	0.00999886	0.0214247	2.18222e-05	0.00671599
cg19779236	22	43540370	MCAT	TSS1500	shore	0.122177	2.45927e-05	0.00624255	0.116577	7.03561e-05	0.0134453	0.0160141	6.86922e-05	0.013492
cg25706478	22	45636726	KIAA0930	TSS200	shore	-0.148307	1.04482e-06	0.00110297	-0.147935	1.52957e-06	0.00156518	-0.0225203	2.07379e-06	0.00185804
cg07493876	22	50780859	SAPS2	TSS1500	shore	-0.137125	0.000334224	0.0332136	-0.133276	0.000568351	0.0500771	-0.0178374	0.000564212	0.0505628
cg15764655	22	50914909	SBF1	TSS1500	shore	0.124655	0.000121368	0.0172631	0.125063	0.000153934	0.0219469	0.0129379	0.000236736	0.0292926
cg04748357	22	50946135	NCAPH2	TSS1500	shore	-0.0830791	0.000214746	0.0250328	-0.0856824	0.00018327	0.0244713	-0.0122388	0.000186271	0.0251154
cg01700868	22	50972103	ODF3B	TSS1500	shore	0.0804435	9.81275e-05	0.0150013	0.0805696	0.000135808	0.0202793	0.0139496	9.9402e-05	0.0170306
FDR, false positive rate
1. no adjustsment for blood cell proportions
2. adjustment for blood cell proportions
3. adjustment for blood cell proportions, body mass index, and smokg status (yes/no)
