# Supplementary material for: Epigenome-wide association study of diabetic chronic kidney disease progression in the Korean population: the KNOW-CKD study
Source: Sci Rep. 2023 May 20;13:8175. doi: 10.1038/s41598-023-35485-x (PMC10199928; doi:10.1038/s41598-023-35485-x)
Supplement: Supplementary file 5 — Supplementary Table 4. [file 41598_2023_35485_MOESM5_ESM.xlsx]

## Sheet: Sheet1
Supplementary Table 4. Funcitonal analysis of disease-gene network and reactome pathways
Description	P-value	FDR	Gene symbol
Disease-gene network
Elevated systolic blood pressure	0.00019011	0.0322268	STOX1/AGTR1
Elevated diastolic blood pressure	0.00019011	0.0322268	STOX1/AGTR1
Pendular Nystagmus	0.000620411	0.0322268	RPGRIP1/NT5C2
Polyarthritis, Juvenile, Rheumatoid Factor Negative	0.000941871	0.0322268	MS4A4A/BTG3/ASAP1
Polyarthritis, Juvenile, Rheumatoid Factor Positive	0.000941871	0.0322268	MS4A4A/BTG3/ASAP1
Juvenile psoriatic arthritis	0.00109468	0.0322268	MS4A4A/BTG3/ASAP1
Dissociated Nystagmus	0.00147663	0.0322268	RPGRIP1
Mirror hands	0.00147663	0.0322268	EMB
Symptomatic Nystagmus	0.00147663	0.0322268	RPGRIP1
Spontaneous Ocular Nystagmus	0.00147663	0.0322268	RPGRIP1
Rebound Nystagmus	0.00147663	0.0322268	RPGRIP1
Jerk Nystagmus	0.00147663	0.0322268	RPGRIP1
Basan syndrome	0.00147663	0.0322268	SMARCAD1
Retraction Nystagmus	0.00147663	0.0322268	RPGRIP1
Temporary Nystagmus	0.00147663	0.0322268	RPGRIP1
Permanent Nystagmus	0.00147663	0.0322268	RPGRIP1
Unidirectional Nystagmus	0.00147663	0.0322268	RPGRIP1
Multidirectional Nystagmus	0.00147663	0.0322268	RPGRIP1
Conjugate Nystagmus	0.00147663	0.0322268	RPGRIP1
Convergence Nystagmus	0.00147663	0.0322268	RPGRIP1
Fatigable Positional Nystagmus	0.00147663	0.0322268	RPGRIP1
Non-Fatigable Positional Nystagmus	0.00147663	0.0322268	RPGRIP1
biotin-[acetyl-CoA-carboxylase] ligase activity	0.00147663	0.0322268	PREPL
Plaque morphea	0.00147663	0.0322268	BTG3
Preeclampsia Eclampsia 4	0.00147663	0.0322268	STOX1
Cone-Rod Dystrophy 13	0.00147663	0.0322268	RPGRIP1
DENTIN DYSPLASIA, TYPE I, WITH EXTREME MICRODONTIA AND MISSHAPEN TEETH	0.00147663	0.0322268	SMOC2
Congenital palmoplantar keratodermia	0.00147663	0.0322268	SMARCAD1
Obliteration of the pulp chamber	0.00147663	0.0322268	SMOC2
Deep Circumscribed Morphea	0.00147663	0.0322268	BTG3
Prehypertension	0.00167098	0.035292	AGTR1/NT5C2
Adverse Event Associated with Cardiac Arrhythmia	0.00175292	0.0358656	AGTR1/KCNC4
Go ontology
autophagosome assembly	3.42241e-45	5.67498e-44	RB1CC1
polysaccharide catabolic process	3.42241e-45	5.67498e-44	RB1CC1
phagophore assembly site	3.42241e-45	5.67498e-44	RB1CC1
autophagosome membrane	3.42241e-45	5.67498e-44	RB1CC1
autophagy of mitochondrion	3.42241e-45	5.67498e-44	RB1CC1
liver development	3.42241e-45	5.67498e-44	RB1CC1
autophagosome	3.42241e-45	5.67498e-44	RB1CC1
polysaccharide metabolic process	3.42241e-45	5.67498e-44	RB1CC1
glycogen metabolic process	3.42241e-45	5.67498e-44	RB1CC1
glycogen catabolic process	3.42241e-45	5.67498e-44	RB1CC1
cellular glucan metabolic process	3.42241e-45	5.67498e-44	RB1CC1
energy reserve metabolic process	3.42241e-45	5.67498e-44	RB1CC1
protein lipidation	3.42241e-45	5.67498e-44	RB1CC1
vacuole organization	3.42241e-45	5.67498e-44	RB1CC1
regulation of cell size	3.42241e-45	5.67498e-44	RB1CC1
glucan catabolic process	3.42241e-45	5.67498e-44	RB1CC1
energy derivation by oxidation of organic compounds	3.42241e-45	5.67498e-44	RB1CC1
carbohydrate catabolic process	3.42241e-45	5.67498e-44	RB1CC1
lysosomal microautophagy	3.42241e-45	5.67498e-44	RB1CC1
extrinsic component of membrane	3.42241e-45	5.67498e-44	RB1CC1
autophagy of peroxisome	3.42241e-45	5.67498e-44	RB1CC1
nuclear membrane	3.42241e-45	5.67498e-44	RB1CC1
regulation of cellular component size	3.42241e-45	5.67498e-44	RB1CC1
phagophore assembly site membrane	3.42241e-45	5.67498e-44	RB1CC1
piecemeal microautophagy of the nucleus	3.42241e-45	5.67498e-44	RB1CC1
lipoprotein metabolic process	3.42241e-45	5.67498e-44	RB1CC1
lipoprotein biosynthetic process	3.42241e-45	5.67498e-44	RB1CC1
glucan metabolic process	3.42241e-45	5.67498e-44	RB1CC1
cellular polysaccharide catabolic process	3.42241e-45	5.67498e-44	RB1CC1
cellular carbohydrate metabolic process	3.42241e-45	5.67498e-44	RB1CC1
cellular polysaccharide metabolic process	3.42241e-45	5.67498e-44	RB1CC1
cellular carbohydrate catabolic process	3.42241e-45	5.67498e-44	RB1CC1
autophagy of nucleus	3.42241e-45	5.67498e-44	RB1CC1
positive regulation of cell size	3.42241e-45	5.67498e-44	RB1CC1
protein autophosphorylation	3.42241e-45	5.67498e-44	RB1CC1
gland development	3.42241e-45	5.67498e-44	RB1CC1
regulation of lipoprotein metabolic process	3.42241e-45	5.67498e-44	RB1CC1
molecular adaptor activity	3.42241e-45	5.67498e-44	RB1CC1
hepaticobiliary system development	3.42241e-45	5.67498e-44	RB1CC1
transferase complex, transferring phosphorus-containing groups	3.42241e-45	5.67498e-44	RB1CC1
reticulophagy	3.42241e-45	5.67498e-44	RB1CC1
glycophagy	3.42241e-45	5.67498e-44	RB1CC1
mitochondrion disassembly	3.42241e-45	5.67498e-44	RB1CC1
selective autophagy	3.42241e-45	5.67498e-44	RB1CC1
extrinsic apoptotic signaling pathway	3.42241e-45	5.67498e-44	RB1CC1
serine/threonine protein kinase complex	3.42241e-45	5.67498e-44	RB1CC1
protein kinase complex	3.42241e-45	5.67498e-44	RB1CC1
organelle disassembly	3.42241e-45	5.67498e-44	RB1CC1
regulation of protein lipidation	3.42241e-45	5.67498e-44	RB1CC1
autophagosome organization	3.42241e-45	5.67498e-44	RB1CC1
Atg1/ULK1 kinase complex	3.42241e-45	5.67498e-44	RB1CC1
regulation of apoptotic signaling pathway	3.42241e-45	5.67498e-44	RB1CC1
negative regulation of apoptotic signaling pathway	3.42241e-45	5.67498e-44	RB1CC1
regulation of extrinsic apoptotic signaling pathway	3.42241e-45	5.67498e-44	RB1CC1
negative regulation of extrinsic apoptotic signaling pathway	3.42241e-45	5.67498e-44	RB1CC1
transcription coactivator activity	0.00052667	0.0085772	EDF1/YAF2
Reactome pathways
Homo sapiens: Macroautophagy	3.42241e-45	4.14111e-43	RB1CC1
Homo sapiens: Autophagy	3.42241e-45	4.14111e-43	RB1CC1
Homo sapiens: Developmental Biology	7.1161e-41	3.39201e-39	KRT28
Homo sapiens: Keratinization	7.1161e-41	3.39201e-39	KRT28
Homo sapiens: Formation of the cornified envelope	7.1161e-41	3.39201e-39	KRT28
FDR, False discovery rate
